# Supplementary material for: Gene expression patterns in shoots of Camelina sativa with enhanced salinity tolerance provided by plant growth promoting bacteria producing 1-aminocyclopropane-1-carboxylate deaminase or expression of the corresponding acdS gene
Source: Sci Rep. 2021 Feb 19;11:4260. doi: 10.1038/s41598-021-83629-8 (PMC7895925; doi:10.1038/s41598-021-83629-8)
Supplement: Supplementary file 1 — Supplementary Information 1. [file 41598_2021_83629_MOESM1_ESM.xlsx]

## Sheet: Sheet1
Supplemental Table 1. Primers and Probes used for ddPCR analysis
Name	Sequence (5' to 3')
Csa09g083890 Forward	GTGACTATGGCATAAACAGCCCACTAGA
Csa09g083890 Reverse	GCTGGTTGTGTCACATGAGCAGG
Csa09g083890 Probe	TGATGATTCAGAATCAGAGGCTGAGAC
Csa07g039380 Forward	CCGCCATTACATTTCCCTTCTGT
Csa07g039380 Reverse	CCTCTGTTTATATGAGAAGCTAACCGG
Csa07g039380 Probe	CCCAAACACTCCTTCCGTACCAG
Csa20g044800 Forward	GAATGCATCATATCTGTTGGTGGAAG
Csa20g044800 Reverse	GCGTCCATGGAATCCAAGAAGCTTTCCTC
Csa20g044800 Probe	CAGTTCTGATCAAATCGTTGTTCAAAC
Csa09g064270 Forward	GCAAAACAGTACATGATCTGCTGAGGA
Csa09g064270 Reverse	ATAGATGTTTTCAAACTGTCCTGACTTGTTGG
Csa09g064270 Probe	AGGGAGAAAGCTATTATTGCCAATGGTG
Csa17G80380 Forward	CCGGCCATCAAAATGTAATTCAGAG
Csa17G80380 Reverse	CGTTAACAACCACAACCTTGTCTCTC
Csa17G80380 Probe	TGCCCCGACATCAACCAAAGT
CSA07G015450 Forward	GAACATCTTACTCACGCCTGTGAACAGAG
CSA07G015450 Reverse	ACCTTGTCCCCTATAAGCTCCGGTGACA
CSA07G015450 Probe	CGCGTTGGAGAAAAAGCGGATTG
Camelina actin 2 Forward	GCTCTTCCATCGAGAAGAACTAC
Camelina actin 2 Reverse	CAAACGAGGGCTGGAATAAGA
Camelina actin 2 Probe	TGGGCATCTGAATCTCTCAGCACC
