# Supplementary material for: Gene expression patterns in shoots of Camelina sativa with enhanced salinity tolerance provided by plant growth promoting bacteria producing 1-aminocyclopropane-1-carboxylate deaminase or expression of the corresponding acdS gene
Source: Sci Rep. 2021 Feb 19;11:4260. doi: 10.1038/s41598-021-83629-8 (PMC7895925; doi:10.1038/s41598-021-83629-8)
Supplement: Supplementary file 2 — Supplementary Information 2. [file 41598_2021_83629_MOESM2_ESM.xlsx]

## Sheet: P. migulae 8R6
Category: Differentially-regulated genes in shoots of C. sativa grown in soil treated with P. mugale 8R6 in response to salinity stress (15 dSm-1).
Induced
Less Induced
More Induced
Down-Regulated
Less Down Regulated
More Down Regulated
		Expression in control after salt stress				Expression in treated line relative to control after salt stress
C. sativa Gene		Log 2 Fold Change	FDR	Fold Change		Log 2 Fold Change	FDR	Fold Change		A. thaliana Orthologous Gene	MAPMAN Bin Code	MAPMAN Bin Name	MAPMAN Description	MAPMAN Annotation	KEGG Description	KEGG Enzyme Code	KEGG Enzyme Name
Csa14g037480		1.83451	0.000697022	3.5665		-2.41764	0.0365444	-5.34297		AT1G29930	1.1.1.1	PS.lightreaction.photosystem II.LHC-II	Symbols: CAB1, AB140, CAB140, LHCB1.3 | CAB1 (CHLOROPHYLL A/B BINDING PROTEIN 1); chlorophyll binding | chr1:10478005-10479048 FORWARD	chlorophyll A/B binding protein 1	chlorophyll a-b binding chloroplastic
Csa06g036870		1.77613	1.02029e-09	3.42507		-2.24087	0.0336093	-4.72682		AT2G34430	1.1.1.1	PS.lightreaction.photosystem II.LHC-II	Symbols: LHB1B1, LHCB1.4 | LHB1B1; chlorophyll binding | chr2:14524756-14525763 FORWARD	photosystem II light harvesting complex gene B1B2	chlorophyll a-b binding chloroplastic
Csa01g001010		1.65759	0.0193169	3.1549						AT3G01440	1.1.1.2	PS.lightreaction.photosystem II.PSII polypeptide subunits	oxygen evolving enhancer 3 (PsbQ) family protein | chr3:168435-169618 FORWARD	PsbQ-like 1	photosynthetic NDH subunit of lumenal location chloroplastic-like
Csa08g050560		1.2664	6.08801e-06	2.40561		-1.79704	0.0479422	-3.47506		AT4G02770	1.1.2.2	PS.lightreaction.photosystem I.PSI polypeptide subunits	Symbols: PSAD-1 | PSAD-1 (photosystem I subunit D-1) | chr4:1229111-1229945 REVERSE	photosystem I subunit D-1	photosystem I reaction center subunit II- chloroplastic
Csa10g047220		-1.18287	0.0259075	-2.27028		4.27706	0.0234691	19.3875		AT5G40390	3.1.2.1	minor CHO metabolism.raffinose family.raffinose synthases.known	Symbols: SIP1 | SIP1 (seed imbibition 1-like); galactinol-sucrose galactosyltransferase/ hydrolase, hydrolyzing O-glycosyl compounds | chr5:16161515-16165357 FORWARD	Raffinose synthase family protein	probable galactinol--sucrose galactosyltransferase 5	EC:2.4.1.67	Galactinol--raffinose galactosyltransferase
Csa11g057610		-1.29515	0.00572486	-2.45403		2.19299	0.0359773	4.57253		AT5G40390	3.1.2.1	minor CHO metabolism.raffinose family.raffinose synthases.known	Symbols: SIP1 | SIP1 (seed imbibition 1-like); galactinol-sucrose galactosyltransferase/ hydrolase, hydrolyzing O-glycosyl compounds | chr5:16161515-16165357 FORWARD	Raffinose synthase family protein	probable galactinol--sucrose galactosyltransferase 5	EC:2.4.1.67	Galactinol--raffinose galactosyltransferase
Csa09g070000		-1.69991	0.00168742	-3.2488		2.41716	0.0379013	5.3412		AT3G57520	3.1.2.2	minor CHO metabolism.raffinose family.raffinose synthases.putative	Symbols: AtSIP2 | AtSIP2 (Arabidopsis thaliana seed imbibition 2); hydrolase, hydrolyzing O-glycosyl compounds | chr3:21288765-21293158 REVERSE	seed imbibition 2	probable galactinol--sucrose galactosyltransferase 2	EC:3.2.1.22;EC:2.4.1.82	Alpha-galactosidase;Galactinol--sucrose galactosyltransferase
Csa04g043990		-1.43292	0.0166549	-2.69992		3.08532	0.0267525	8.48736		AT3G57520	3.1.2.2	minor CHO metabolism.raffinose family.raffinose synthases.putative	Symbols: AtSIP2 | AtSIP2 (Arabidopsis thaliana seed imbibition 2); hydrolase, hydrolyzing O-glycosyl compounds | chr3:21288765-21293158 REVERSE	seed imbibition 2	probable galactinol--sucrose galactosyltransferase 2	EC:3.2.1.22;EC:2.4.1.82	Alpha-galactosidase;Galactinol--sucrose galactosyltransferase
Csa14g010150		-1.13991	0.00168742	-2.20367		2.06439	0.0400228	4.18256		AT1G08650	4.1.17	glycolysis.cytosolic branch.phospho-enol-pyruvate carboxylase kinase (PPCK)	Symbols: PPCK1 | PPCK1 (PHOSPHOENOLPYRUVATE CARBOXYLASE KINASE); kinase/ protein serine/threonine kinase | chr1:2752156-2753703 FORWARD	phosphoenolpyruvate carboxylase kinase 1	phosphoenolpyruvate carboxylase kinase 1-like	EC:2.7.11;EC:2.7.11.17	Transferring phosphorus-containing groups;Calcium/calmodulin-dependent protein kinase
Csa02g041670		1.59907	0.000120802	3.02948		-1.80853	0.0519102	-3.50286		AT5G50950	8.1.8	TCA / org. transformation.TCA.fumarase	fumarate hydratase, putative / fumarase, putative | chr5:20729612-20733516 FORWARD	FUMARASE 2	fumarase 1	EC:4.2.1.2	Fumarate hydratase
Csa15g084460		-1.92283	0.0248009	-3.79167		2.86641	0.0388919	7.29249		AT2G19900	8.2.10	TCA / org. transformation.other organic acid transformaitons.malic	Symbols: ATNADP-ME1 | ATNADP-ME1 (NADP-malic enzyme 1); malate dehydrogenase (oxaloacetate-decarboxylating) (NADP+)/ malic enzyme/ oxidoreductase, acting on NADH or NADPH, NAD or NADP as acceptor | chr2:8591899-8595478 REVERSE	NADP-malic enzyme 1	NADP-dependent malic enzyme 1	EC:4.1.1.3;EC:1.1.1.38;EC:1.1.1.39;EC:1.1.1.40	Oxaloacetate decarboxylase;Malate dehydrogenase (oxaloacetate-decarboxylating);Malate dehydrogenase (decarboxylating);Malate dehydrogenase (oxaloacetate-decarboxylating) (NADP(+))
Csa11g091130		-1.33585	0.019923	-2.52425		4.54099	0.0267567	23.2796		AT5G57560	10.7	cell wall.modification	Symbols: TCH4, XTH22 | TCH4 (Touch 4); hydrolase, acting on glycosyl bonds / xyloglucan:xyloglucosyl transferase | chr5:23307130-23308282 REVERSE	xyloglucan endotransglycosylase 6	xyloglucan endotransglucosylase hydrolase 24-like	EC:2.4.1.207	Xyloglucan:xyloglucosyl transferase
Csa02g062060		-1.68233	0.00618316	-3.20947		9.05967	0.0234691	533.62		AT5G57540	10.7	cell wall.modification	xyloglucan:xyloglucosyl transferase, putative / xyloglucan endotransglycosylase, putative / endo-xyloglucan transferase, putative | chr5:23302996-23304049 REVERSE	xyloglucan endotransglucosylase/hydrolase 25	probable xyloglucan endotransglucosylase hydrolase 25	EC:2.4.1.207	Xyloglucan:xyloglucosyl transferase
Csa11g015640		1.65153	0.00813437	3.14166		-2.69975	0.0287106	-6.49689		AT4G28250	10.7	cell wall.modification	Symbols: ATEXPB3, EXPB3, ATHEXP BETA 1.6 | ATEXPB3 (ARABIDOPSIS THALIANA EXPANSIN B3) | chr4:14000038-14002069 REVERSE	expansin B3	expansin B3
Csa10g014410		1.50492	0.0171619	2.83808		-3.02939	0.024866	-8.16465		AT4G28250	10.7	cell wall.modification	Symbols: ATEXPB3, EXPB3, ATHEXP BETA 1.6 | ATEXPB3 (ARABIDOPSIS THALIANA EXPANSIN B3) | chr4:14000038-14002069 REVERSE	expansin B3	expansin B3
Csa12g022330		1.3655	0.0215696	2.57665		-1.86985	0.0431278	-3.65494		AT4G28250	10.7	cell wall.modification	Symbols: ATEXPB3, EXPB3, ATHEXP BETA 1.6 | ATEXPB3 (ARABIDOPSIS THALIANA EXPANSIN B3) | chr4:14000038-14002069 REVERSE	expansin B3	expansin B3
Csa04g053820		1.17035	0.0468951	2.25067		-1.99104	0.0389569	-3.97524		AT2G39700	10.7	cell wall.modification	Symbols: ATEXPA4, ATEXP4, ATHEXP ALPHA 1.6 | ATEXPA4 (ARABIDOPSIS THALIANA EXPANSIN A4) | chr2:16543832-16545584 REVERSE	expansin A4	expansin-A4
Csa04g054980		1.109	0.0432309	2.15696		-2.07125	0.0417816	-4.2025		AT2G40610	10.7	cell wall.modification	Symbols: ATEXPA8, EXP8, ATEXP8, ATHEXP ALPHA 1.11 | ATEXPA8 (ARABIDOPSIS THALIANA EXPANSIN A8) | chr2:16948863-16950557 REVERSE	expansin A8	expansin-A8-like
Csa06g037330		-1.37729	5.95123e-06	-2.59779		2.44197	0.0287106	5.43383		AT2G34850	10.1.9	cell wall.precursor synthesis.MUR4	Symbols: MEE25 | MEE25 (maternal effect embryo arrest 25); UDP-glucose 4-epimerase/ binding / catalytic/ coenzyme binding | chr2:14704632-14706191 REVERSE	NAD(P)-binding Rossmann-fold superfamily protein( MATERNAL EFFECT EMBRYO ARREST 25)	UDP-arabinose 4-epimerase 1	EC:5.1.3.5;EC:5.1.3.2	UDP-arabinose 4-epimerase;UDP-glucose 4-epimerase
Csa05g020380		-1.48044	4.42084e-08	-2.79033		2.32875	0.0288539	5.0237		AT2G34850	10.1.9	cell wall.precursor synthesis.MUR4	Symbols: MEE25 | MEE25 (maternal effect embryo arrest 25); UDP-glucose 4-epimerase/ binding / catalytic/ coenzyme binding | chr2:14704632-14706191 REVERSE	NAD(P)-binding Rossmann-fold superfamily protein( MATERNAL EFFECT EMBRYO ARREST 25)	UDP-arabinose 4-epimerase 2 isoform X2	EC:5.1.3.5;EC:5.1.3.2	UDP-arabinose 4-epimerase;UDP-glucose 4-epimerase
Csa05g001600		-2.73167	0.0261799	-6.64225						AT2G47550	10.8.1	cell wall.pectin*esterases.PME	pectinesterase family protein | chr2:19508980-19511792 FORWARD	Plant invertase/pectin methylesterase inhibitor superfamily	probable pectinesterase pectinesterase inhibitor 20	EC:3.1.1.11;EC:3.1.1.1	Pectinesterase;Carboxylesterase
Csa02g065030		-1.42219	0.0080491	-2.67991		6.50609	0.0234691	90.8926		AT5G59320	11.6	lipid metabolism.lipid transfer proteins etc	Symbols: LTP3 | LTP3 (LIPID TRANSFER PROTEIN 3); lipid binding | chr5:23928971-23929745 FORWARD	lipid transfer protein 3	non-specific lipid-transfer 3
Csa19g029290		1.39028	0.00280024	2.62129						AT3G21260	11.6	lipid metabolism.lipid transfer proteins etc	glycolipid transfer protein-related | chr3:7464020-7465785 REVERSE	Glycolipid transfer protein (GLTP) family protein	glycolipid transfer 3-like
Csa14g023770		-1.14099	0.0293713	-2.20532		2.58419	0.028919	5.9968		AT1G18460	11.9.2.1	lipid metabolism.lipid degradation.lipases.triacylglycerol lipase	lipase family protein | chr1:6352470-6356113 FORWARD	alpha/beta-Hydrolases superfamily protein	triacylglycerol lipase 2-like isoform X1
Csa05g013750		-1.27403	0.0405151	-2.41836		2.24658	0.0448727	4.74556		AT2G39400	11.9.2.2	lipid metabolism.lipid degradation.lipases.acylglycerol lipase	hydrolase, alpha/beta fold family protein | chr2:16452612-16454801 FORWARD	alpha/beta-Hydrolases superfamily protein	caffeoylshikimate esterase	EC:3.1.1.23;EC:3.1.1.1	Acylglycerol lipase;Carboxylesterase
Csa03g038850		-1.44719	0.0120741	-2.72677		5.51048	0.0245685	45.5849		AT1G35290	11.9.4.5	lipid metabolism.lipid degradation.beta-oxidation.acyl-CoA thioesterase	thioesterase family protein | chr1:12947544-12948841 REVERSE	Thioesterase superfamily protein	acyl-acyl carrier thioesterase chloroplastic-like	EC:2.3.1.85;EC:3.1.2.14;EC:3.1.2.21;EC:3.1.2.20	Fatty-acid synthase;Oleoyl-[acyl-carrier-protein] hydrolase;Dodecanoyl-[acyl-carrier-protein] hydrolase;Acyl-CoA hydrolase
Csa12g031800		-1.46533	0.000213107	-2.76126						AT4G23600	13.1.6.2	amino acid metabolism.synthesis.aromatic aa.phenylalanine and tyrosine	Symbols: CORI3, JR2 | CORI3 (CORONATINE INDUCED 1); cystathionine beta-lyase/ transaminase | chr4:12310619-12313212 FORWARD	Tyrosine transaminase family protein	cystine lyase CORI3-like	EC:2.6.1.12;EC:4.4.1.8;EC:2.6.1.5;EC:2.6.1.2;EC:2.6.1.1;EC:2.6.1.27	Alanine--oxo-acid transaminase;Cystathionine beta-lyase;Tyrosine transaminase;Alanine transaminase;Aspartate transaminase;Tryptophan transaminase
Csa10g019550		-1.50435	0.00391994	-2.83697						AT4G23600	13.1.6.2	amino acid metabolism.synthesis.aromatic aa.phenylalanine and tyrosine	Symbols: CORI3, JR2 | CORI3 (CORONATINE INDUCED 1); cystathionine beta-lyase/ transaminase | chr4:12310619-12313212 FORWARD	Tyrosine transaminase family protein	cystine lyase CORI3-like	EC:2.6.1.12;EC:4.4.1.8;EC:2.6.1.5;EC:2.6.1.2;EC:2.6.1.1;EC:2.6.1.27	Alanine--oxo-acid transaminase;Cystathionine beta-lyase;Tyrosine transaminase;Alanine transaminase;Aspartate transaminase;Tryptophan transaminase
Csa10g043130		-2.91151	0.00174646	-7.52408						AT5G38130	16.2	secondary metabolism.phenylpropanoids	transferase family protein | chr5:15217910-15219372 REVERSE	HXXXD-type acyl-transferase family protein	uncharacterized acetyltransferase At3g50280-like
Csa20g039140		-2.10039	0.0348473	-4.28826						AT5G23960	16.1.5	secondary metabolism.isoprenoids.terpenoids	Symbols: ATTPS21, TPS21 | TPS21 (TERPENE SYNTHASE 21); (-)-E-beta-caryophyllene synthase/ alpha-humulene synthase | chr5:8092969-8095128 FORWARD	terpene synthase 21	alpha-humulene (-)-(E)-beta-caryophyllene synthase-like
Csa09g068130		-1.36638	0.00743133	-2.57823		3.13951	0.0287106	8.81227		AT3G55970	16.8.1	secondary metabolism.flavonoids.anthocyanins	oxidoreductase, 2OG-Fe(II) oxygenase family protein | chr3:20766735-20769324 REVERSE	jasmonate-regulated gene 21	probable 2-oxoglutarate Fe(II)-dependent dioxygenase
Csa13g007600		-1.40315	0.0444107	-2.64478		2.24807	0.0385575	4.75047		AT5G05600	16.8.1	secondary metabolism.flavonoids.anthocyanins	oxidoreductase, 2OG-Fe(II) oxygenase family protein | chr5:1672120-1674739 FORWARD	2-oxoglutarate (2OG) and Fe(II)-dependent oxygenase superfamily protein	flavonol synthase flavanone 3-hydroxylase-like
Csa20g006870		-1.45386	0.00114076	-2.73941		2.92875	0.032605	7.6145		AT5G05600	16.8.1	secondary metabolism.flavonoids.anthocyanins	oxidoreductase, 2OG-Fe(II) oxygenase family protein | chr5:1672120-1674739 FORWARD	2-oxoglutarate (2OG) and Fe(II)-dependent oxygenase superfamily protein	flavonol synthase flavanone 3-hydroxylase-like
Csa08g058860		-1.62519	0.00160574	-3.08483		2.48404	0.0365971	5.59461		AT5G05600	16.8.1	secondary metabolism.flavonoids.anthocyanins	oxidoreductase, 2OG-Fe(II) oxygenase family protein | chr5:1672120-1674739 FORWARD	2-oxoglutarate (2OG) and Fe(II)-dependent oxygenase superfamily protein	flavonol synthase flavanone 3-hydroxylase-like
Csa04g051930		-1.52477	0.0401905	-2.87741		4.59904	0.0287106	24.2353		AT2G38240	16.8.1	secondary metabolism.flavonoids.anthocyanins	oxidoreductase, 2OG-Fe(II) oxygenase family protein | chr2:16012535-16014753 REVERSE	2-oxoglutarate (2OG) and Fe(II)-dependent oxygenase superfamily protein	SRG1-like
Csa05g015290		-1.63797	0.00772997	-3.11228		4.98955	0.023772	31.7689		AT2G38240	16.8.1	secondary metabolism.flavonoids.anthocyanins	oxidoreductase, 2OG-Fe(II) oxygenase family protein | chr2:16012535-16014753 REVERSE	2-oxoglutarate (2OG) and Fe(II)-dependent oxygenase superfamily protein	SRG1-like
Csa07g062960		-1.02969	0.039652	-2.04158		2.28663	0.0338254	4.87915		AT1G61720	16.8.3.1	secondary metabolism.flavonoids.dihydroflavonols.dihydrokaempferol 4-reductase	Symbols: BAN | BAN (BANYULS); oxidoreductase | chr1:22791168-22792800 REVERSE	NAD(P)-binding Rossmann-fold superfamily protein	anthocyanidin reductase-like	EC:1.3.1.77	Anthocyanidin reductase ((2R,3R)-flavan-3-ol-forming)
Csa09g079900		-2.72035	1.2597e-05	-6.59031		6.31246	0.0234691	79.4765		AT1G75290	16.8.5	secondary metabolism.flavonoids.isoflavonols	oxidoreductase, acting on NADH or NADPH | chr1:28253890-28255173 FORWARD	NmrA-like negative transcriptional regulator family protein	isoflavone reductase homolog P3-like
Csa19g021150		-1.67899	0.00031672	-3.20203		3.98247	0.0234691	15.8067		AT3G14440	17.1.1.1.10	hormone metabolism.abscisic acid.synthesis-degradation.synthesis.9-cis-epoxycarotenoid dioxygenase	Symbols: NCED3, ATNCED3, STO1, SIS7 | NCED3 (NINE-CIS-EPOXYCAROTENOID DIOXYGENASE 3); 9-cis-epoxycarotenoid dioxygenase | chr3:4831288-4833599 REVERSE	nine-cis-epoxycarotenoid dioxygenase 3	9-cis-epoxycarotenoid dioxygenase chloroplastic	EC:1.13.11;EC:1.14.99.36;EC:1.13.11.51	Acting on single donors with incorporation of molecular oxygen (oxygenases). The oxygen incorporated need not be derived from O(2);Acting on paired donors, with incorporation or reduction of molecular oxygen. The oxygen incorporated need not be derived from O(2);9-cis-epoxycarotenoid dioxygenase
Csa15g018820		-1.7688	0.00133968	-3.4077		5.43016	0.0234691	43.1164		AT3G14440	17.1.1.1.10	hormone metabolism.abscisic acid.synthesis-degradation.synthesis.9-cis-epoxycarotenoid dioxygenase	Symbols: NCED3, ATNCED3, STO1, SIS7 | NCED3 (NINE-CIS-EPOXYCAROTENOID DIOXYGENASE 3); 9-cis-epoxycarotenoid dioxygenase | chr3:4831288-4833599 REVERSE	nine-cis-epoxycarotenoid dioxygenase 3	9-cis-epoxycarotenoid dioxygenase chloroplastic	EC:1.13.11;EC:1.14.99.36;EC:1.13.11.51	Acting on single donors with incorporation of molecular oxygen (oxygenases). The oxygen incorporated need not be derived from O(2);Acting on paired donors, with incorporation or reduction of molecular oxygen. The oxygen incorporated need not be derived from O(2);9-cis-epoxycarotenoid dioxygenase
Csa02g061490		-1.03158	0.0119951	-2.04426		3.15297	0.0247145	8.89484		AT5G57050	17.1.2	hormone metabolism.abscisic acid.signal transduction	Symbols: ABI2 | ABI2 (ABA INSENSITIVE 2); protein serine/threonine phosphatase | chr5:23087235-23089627 FORWARD	Protein phosphatase 2C family protein	phosphatase 2C 77	EC:3.1.3.16;EC:3.1.3.41	Protein-serine/threonine phosphatase;4-nitrophenylphosphatase
Csa05g012640		-2.15259	0.0310768	-4.44626						AT2G40180	17.1.3	hormone metabolism.abscisic acid.induced-regulated-responsive-activated	Symbols: ATHPP2C5 | ATHPP2C5; catalytic/ protein serine/threonine phosphatase | chr2:16782522-16784147 FORWARD	phosphatase 2C5 abscisic acid-activated signaling pathway	probable phosphatase 2C 30	EC:3.1.3.16;EC:3.1.3.41	Protein-serine/threonine phosphatase;4-nitrophenylphosphatase
Csa03g010830		-1.56956	0.0351402	-2.96815		8.19167	0.0234691	292.374		AT1G07430	17.1.3	hormone metabolism.abscisic acid.induced-regulated-responsive-activated	protein phosphatase 2C, putative / PP2C, putative | chr1:2280835-2282828 REVERSE	highly ABA-induced PP2C gene 2	phosphatase 2C 3-like	EC:3.1.3.16;EC:3.1.3.41	Protein-serine/threonine phosphatase;4-nitrophenylphosphatase
Csa17g010800		-1.57947	7.52694e-05	-2.98861		6.78425	0.0234691	110.22		AT1G07430	17.1.3	hormone metabolism.abscisic acid.induced-regulated-responsive-activated	protein phosphatase 2C, putative / PP2C, putative | chr1:2280835-2282828 REVERSE	highly ABA-induced PP2C gene 2	phosphatase 2C 3-like	EC:3.1.3.16;EC:3.1.3.41	Protein-serine/threonine phosphatase;4-nitrophenylphosphatase
Csa14g008830		-1.76567	3.0884e-07	-3.40032		6.1599	0.0234691	71.5015		AT1G07430	17.1.3	hormone metabolism.abscisic acid.induced-regulated-responsive-activated	protein phosphatase 2C, putative / PP2C, putative | chr1:2280835-2282828 REVERSE	highly ABA-induced PP2C gene 2	phosphatase 2C 3-like	EC:3.1.3.16;EC:3.1.3.41	Protein-serine/threonine phosphatase;4-nitrophenylphosphatase
Csa02g064780		-1.83652	0.00384553	-3.57147		7.28548	0.0234691	156.008		AT5G59220	17.1.3	hormone metabolism.abscisic acid.induced-regulated-responsive-activated	protein phosphatase 2C, putative / PP2C, putative | chr5:23894404-23896619 REVERSE	highly ABA-induced PP2C gene 1	probable phosphatase 2C 78	EC:3.1.3.16;EC:3.1.3.41	Protein-serine/threonine phosphatase;4-nitrophenylphosphatase
Csa18g032370		-1.70975	0.0471285	-3.27104		7.21315	0.0234691	148.38		AT5G59220	17.1.3	hormone metabolism.abscisic acid.induced-regulated-responsive-activated	protein phosphatase 2C, putative / PP2C, putative | chr5:23894404-23896619 REVERSE	highly ABA-induced PP2C gene 1	probable phosphatase 2C 78	EC:3.1.3.16;EC:3.1.3.41	Protein-serine/threonine phosphatase;4-nitrophenylphosphatase
Csa11g092890		-1.95828	0.000808616	-3.88597		6.5576	0.0234691	94.1964		AT5G59220	17.1.3	hormone metabolism.abscisic acid.induced-regulated-responsive-activated	protein phosphatase 2C, putative / PP2C, putative | chr5:23894404-23896619 REVERSE	highly ABA-induced PP2C gene 1	probable phosphatase 2C 78	EC:3.1.3.16;EC:3.1.3.41	Protein-serine/threonine phosphatase;4-nitrophenylphosphatase
Csa15g015150		-0.987971	0.00237013	-1.98339		3.50663	0.0234691	11.3658		AT3G11410	17.1.3	hormone metabolism.abscisic acid.induced-regulated-responsive-activated	Symbols: ATPP2CA, AHG3, PP2CA | PP2CA (ARABIDOPSIS THALIANA PROTEIN PHOSPHATASE 2CA); protein binding / protein serine/threonine phosphatase | chr3:3583883-3585790 REVERSE	protein phosphatase 2CA	phosphatase 2C 37	EC:3.1.3.16;EC:3.1.3.41	Protein-serine/threonine phosphatase;4-nitrophenylphosphatase
Csa06g054300		-1.56236	0.0498701	-2.95336		5.65378	0.0234691	50.3451		AT2G47770	17.1.3	hormone metabolism.abscisic acid.induced-regulated-responsive-activated	benzodiazepine receptor-related | chr2:19568464-19569507 FORWARD	TSPO(outer membrane tryptophan-rich sensory protein)-related	translocator homolog
Csa14g060060		-1.39532	0.00810178	-2.63047		2.69866	0.0308499	6.49197		AT1G51760	17.2.1	hormone metabolism.auxin.synthesis-degradation	Symbols: IAR3, JR3 | IAR3 (IAA-ALANINE RESISTANT 3); IAA-Ala conjugate hydrolase/ metallopeptidase | chr1:19199419-19201642 FORWARD	peptidase M20/M25/M40 family protein	IAA-amino acid hydrolase ILR1-like 4	EC:3.4.13;EC:3.5.1.32	Acting on peptide bonds (peptidases);Hippurate hydrolase
Csa14g049310		-1.44906	0.0108569	-2.73029		3.59371	0.024866	12.073		AT1G44350	17.2.1	hormone metabolism.auxin.synthesis-degradation	Symbols: ILL6 | ILL6; IAA-amino acid conjugate hydrolase/ metallopeptidase | chr1:16834210-16838286 REVERSE	IAA-leucine resistant (ILR)-like gene 6	IAA-amino acid hydrolase ILR1-like 6	EC:3.4.13;EC:3.5.1.32	Acting on peptide bonds (peptidases);Hippurate hydrolase
Csa03g046940		-1.47579	0.00813437	-2.78137		3.41682	0.0267567	10.6799		AT1G44350	17.2.1	hormone metabolism.auxin.synthesis-degradation	Symbols: ILL6 | ILL6; IAA-amino acid conjugate hydrolase/ metallopeptidase | chr1:16834210-16838286 REVERSE	IAA-leucine resistant (ILR)-like gene 6	IAA-amino acid hydrolase ILR1-like 6	EC:3.4.13;EC:3.5.1.32	Acting on peptide bonds (peptidases);Hippurate hydrolase
Csa17g070920		-1.81294	0.000216317	-3.51359		3.32697	0.0257649	10.035		AT1G44350	17.2.1	hormone metabolism.auxin.synthesis-degradation	Symbols: ILL6 | ILL6; IAA-amino acid conjugate hydrolase/ metallopeptidase | chr1:16834210-16838286 REVERSE	IAA-leucine resistant (ILR)-like gene 6	IAA-amino acid hydrolase ILR1-like 6	EC:3.4.13;EC:3.5.1.32	Acting on peptide bonds (peptidases);Hippurate hydrolase
Csa03g031680		-1.28621	0.00168973	-2.43887		4.28926	0.0234691	19.5522		AT1G28370	17.5.2	hormone metabolism.ethylene.signal transduction	Symbols: ERF11, ATERF11 | ERF11 (ERF DOMAIN PROTEIN 11); DNA binding / transcription factor/ transcription repressor | chr1:9955969-9956940 REVERSE	ERF domain protein 11	ethylene-responsive transcription factor 11-like
Csa17g039230		-1.35572	0.00516121	-2.55926		3.79921	0.0237588	13.9212		AT1G28370	17.5.2	hormone metabolism.ethylene.signal transduction	Symbols: ERF11, ATERF11 | ERF11 (ERF DOMAIN PROTEIN 11); DNA binding / transcription factor/ transcription repressor | chr1:9955969-9956940 REVERSE	ERF domain protein 11	ethylene-responsive transcription factor 11-like
Csa01g017750		-0.932391	0.0187814	-1.90844		1.73516	0.0499418	3.32917		AT3G15210	17.5.2	hormone metabolism.ethylene.signal transduction	Symbols: ATERF-4, ERF4, RAP2.5, ATERF4 | ERF4 (ETHYLENE RESPONSIVE ELEMENT BINDING FACTOR 4); DNA binding / protein binding / transcription factor/ transcription repressor | chr3:5121422-5122562 FORWARD	ethylene responsive element binding factor 4	ethylene-responsive transcription factor 4-like
Csa07g046090		1.4333	0.0118017	2.70064		-6.08114	0.0234691	-67.7027		AT1G74670	17.6.3	hormone metabolism.gibberelin.induced-regulated-responsive-activated	Symbols: GASA6 (GA-STIMULATED ARABIDOPSIS 6)	GA-STIMULATED ARABIDOPSIS 6	gibberellin-regulated 6
Csa01g002510		1.63125	0.00453328	3.0978		-2.78873	0.0337808	-6.91021		AT3G02885	17.6.3	hormone metabolism.gibberelin.induced-regulated-responsive-activated	Symbols: GASA5 | GASA5 (GAST1 PROTEIN HOMOLOG 5) | chr3:638021-639055 REVERSE	Putative Protein	gibberellin-regulated 5
Csa17g023140		-1.17939	0.0261799	-2.26481		2.42202	0.0315118	5.35922		AT1G17420	17.7.1.2	hormone metabolism.jasmonate.synthesis-degradation.lipoxygenase	Symbols: LOX3 | LOX3; electron carrier/ iron ion binding / lipoxygenase/ metal ion binding / oxidoreductase, acting on single donors with incorporation of molecular oxygen, incorporation of two atoms of oxygen | chr1:5977411-5981480 FORWARD	lipoxygenase 3	lipoxygenase chloroplastic	EC:1.13.11;EC:1.13.11.12	Acting on single donors with incorporation of molecular oxygen (oxygenases). The oxygen incorporated need not be derived from O(2);Linoleate 13S-lipoxygenase
Csa03g021200		-1.55728	0.000216317	-2.94299		2.80979	0.0265687	7.01185		AT1G17420	17.7.1.2	hormone metabolism.jasmonate.synthesis-degradation.lipoxygenase	Symbols: LOX3 | LOX3; electron carrier/ iron ion binding / lipoxygenase/ metal ion binding / oxidoreductase, acting on single donors with incorporation of molecular oxygen, incorporation of two atoms of oxygen | chr1:5977411-5981480 FORWARD	lipoxygenase 3	lipoxygenase chloroplastic	EC:1.13.11;EC:1.13.11.12	Acting on single donors with incorporation of molecular oxygen (oxygenases). The oxygen incorporated need not be derived from O(2);Linoleate 13S-lipoxygenase
Csa07g039620		-1.42567	0.0340239	-2.68639		4.73354	0.0234691	26.6034		AT1G72520	17.7.1.2	hormone metabolism.jasmonate.synthesis-degradation.lipoxygenase	lipoxygenase, putative | chr1:27308515-27312754 FORWARD	Arabidopsis ipoxygenase 4	lipoxygenase chloroplastic	EC:1.13.11;EC:1.13.11.12	Acting on single donors with incorporation of molecular oxygen (oxygenases). The oxygen incorporated need not be derived from O(2);Linoleate 13S-lipoxygenase
Csa19g040810		-1.12103	0.0136779	-2.17502						AT2G06050	17.7.1.5	hormone metabolism.jasmonate.synthesis-degradation.12-Oxo-PDA-reductase	Symbols: OPR3 | OPR3 (OPDA-REDUCTASE 3); 12-oxophytodienoate reductase | chr2:2359115-2362180 REVERSE	oxophytodienoate-reductase 3	12-oxophytodienoate reductase 3	EC:1.3.1.42;EC:1.6.99.1	12-oxophytodienoate reductase;NADPH dehydrogenase
Csa01g038310		-1.1796	0.0471285	-2.26513						AT2G06050	17.7.1.5	hormone metabolism.jasmonate.synthesis-degradation.12-Oxo-PDA-reductase	Symbols: OPR3 | OPR3 (OPDA-REDUCTASE 3); 12-oxophytodienoate reductase | chr2:2359115-2362180 REVERSE	oxophytodienoate-reductase 3	12-oxophytodienoate reductase 3	EC:1.3.1.42;EC:1.6.99.1	12-oxophytodienoate reductase;NADPH dehydrogenase
Csa06g005320		-2.07729	0.000216317	-4.22013						AT3G25760	17.7.1.4	hormone metabolism.jasmonate.synthesis-degradation.allene oxidase cyclase	Symbols: AOC1, ERD12 | AOC1 (ALLENE OXIDE CYCLASE 1); allene-oxide cyclase | chr3:9403883-9405250 FORWARD	allene oxide cyclase 1	allene oxide cyclase chloroplastic-like	EC:5.3.99.6	Allene-oxide cyclase
Csa04g009870		-1.41103	0.0296486	-2.65927						AT3G25770	17.7.1.4	hormone metabolism.jasmonate.synthesis-degradation.allene oxidase cyclase	Symbols: AOC2 | AOC2 (ALLENE OXIDE CYCLASE 2); allene-oxide cyclase | chr3:9406873-9407955 FORWARD	allene oxide cyclase 2	allene oxide cyclase chloroplastic	EC:5.3.99.6	Allene-oxide cyclase
Csa09g008880		-1.2724	0.0021011	-2.41564						AT3G25780	17.7.1.4	hormone metabolism.jasmonate.synthesis-degradation.allene oxidase cyclase	Symbols: AOC3 | AOC3 (ALLENE OXIDE CYCLASE 3); allene-oxide cyclase | chr3:9409290-9410567 FORWARD	allene oxide cyclase 3	allene oxide cyclase chloroplastic	EC:5.3.99.6	Allene-oxide cyclase
Csa16g008730		-3.15528	0.0246488	-8.90911		6.852	0.0245685	115.52		AT2G32660	20.1.3	stress.biotic.signalling	Symbols: AtRLP22 | AtRLP22 (Receptor Like Protein 22); kinase/ protein binding | chr2:13853758-13856112 REVERSE	receptor like protein 22	receptor 12
Csa03g038080		-1.49704	0.000760375	-2.82263						AT1G33960	20.1.7	stress.biotic.PR-proteins	Symbols: AIG1 | AIG1 (AVRRPT2-INDUCED GENE 1); GTP binding | chr1:12346232-12348513 FORWARD	P-loop containing nucleoside triphosphate hydrolases superfamily protein	P-loop containing nucleoside triphosphate hydrolases superfamily
Csa07g037880		-1.84161	0.000707819	-3.58409		4.33639	0.0234691	20.2016		AT1G71000	20.2.1	stress.abiotic.heat	heat shock protein binding | chr1:26769336-26770111 REVERSE	Chaperone DnaJ-domain superfamily protein	subfamily B member
Csa09g072340		-1.89671	0.000140573	-3.72363		2.42752	0.0310994	5.37967		AT1G71000	20.2.1	stress.abiotic.heat	heat shock protein binding | chr1:26769336-26770111 REVERSE	Chaperone DnaJ-domain superfamily protein	subfamily B member
Csa02g045340		-2.19534	7.77452e-07	-4.57998		7.91862	0.0234691	241.96		AT5G52300	20.2.2	stress.abiotic.cold	Symbols: RD29B, LTI65 | LTI65 (LOW-TEMPERATURE-INDUCED 65) | chr5:21237056-21239529 FORWARD	CAP160 protein	low-temperature-induced 65 kDa -like
Csa18g023200		-2.35869	0.000118503	-5.12905		7.93194	0.0234691	244.203		AT5G52300	20.2.2	stress.abiotic.cold	Symbols: RD29B, LTI65 | LTI65 (LOW-TEMPERATURE-INDUCED 65) | chr5:21237056-21239529 FORWARD	CAP160 protein	low-temperature-induced 65 kDa -like
Csa18g042170		-1.25274	0.0026633	-2.38294		5.04869	0.0234691	33.0985		AT5G66400	20.2.99	stress.abiotic.unspecified	Symbols: RAB18, ATDI8 | RAB18 (RESPONSIVE TO ABA 18) | chr5:26518297-26519242 REVERSE	Dehydrin family protein	dehydrin Rab18-like
Csa11g104590		-1.37496	0.000703882	-2.59361		6.087	0.0234691	67.9783		AT5G66400	20.2.99	stress.abiotic.unspecified	Symbols: RAB18, ATDI8 | RAB18 (RESPONSIVE TO ABA 18) | chr5:26518297-26519242 REVERSE	Dehydrin family protein	dehydrin Rab18-like
Csa02g076390		-1.39612	1.09515e-05	-2.63192		5.13516	0.0234691	35.1429		AT5G66400	20.2.99	stress.abiotic.unspecified	Symbols: RAB18, ATDI8 | RAB18 (RESPONSIVE TO ABA 18) | chr5:26518297-26519242 REVERSE	Dehydrin family protein	dehydrin Rab18-like
Csa19g026450		-1.13224	0.0231791	-2.19199						AT3G19000	21.2	redox.ascorbate and glutathione	oxidoreductase, 2OG-Fe(II) oxygenase family protein | chr3:6553529-6555147 REVERSE	2-oxoglutarate (2OG) and Fe(II)-dependent oxygenase superfamily protein	hyoscyamine 6-dioxygenase-like	EC:1.14.11;EC:1.14.11.23	Acting on paired donors, with incorporation or reduction of molecular oxygen. The oxygen incorporated need not be derived from O(2);Flavonol synthase
Csa19g014220		-1.08512	0.00136098	-2.12155						AT3G10570	26.1	misc.cytochrome P450	Symbols: CYP77A6 | CYP77A6; electron carrier/ heme binding / iron ion binding / monooxygenase/ oxygen binding | chr3:3302102-3303839 FORWARD	cytochrome P450	cytochrome P450 77A4	EC:1.14.13	Acting on paired donors, with incorporation or reduction of molecular oxygen. The oxygen incorporated need not be derived from O(2)
Csa06g022330		-2.25401	0.00904477	-4.77008		4.99141	0.0245685	31.81		AT3G48520	26.1	misc.cytochrome P450	Symbols: CYP94B3 | CYP94B3; electron carrier/ heme binding / iron ion binding / monooxygenase/ oxygen binding | chr3:17974977-17976670 REVERSE	cytochrome P450	cytochrome P450 94B3
Csa09g050610		-1.70823	0.00111437	-3.2676		5.50994	0.0234691	45.5676		AT3G48520	26.1	misc.cytochrome P450	Symbols: CYP94B3 | CYP94B3; electron carrier/ heme binding / iron ion binding / monooxygenase/ oxygen binding | chr3:17974977-17976670 REVERSE	cytochrome P450	cytochrome P450 94B3
Csa04g033670		-1.61509	0.00752395	-3.0633		3.6476	0.032078	12.5325		AT3G48520	26.1	misc.cytochrome P450	Symbols: CYP94B3 | CYP94B3; electron carrier/ heme binding / iron ion binding / monooxygenase/ oxygen binding | chr3:17974977-17976670 REVERSE	cytochrome P450	cytochrome P450 94B3
Csa18g036980		-1.83508	0.00380426	-3.56791		4.91708	0.0234691	30.2127		AT5G63450	26.1	misc.cytochrome P450	Symbols: CYP94B1 | CYP94B1; electron carrier/ heme binding / iron ion binding / monooxygenase/ oxygen binding | chr5:25408895-25410573 REVERSE	cytochrome P450	cytochrome P450 94B1
Csa02g071910		-2.23034	4.53946e-08	-4.69244		5.05411	0.0234691	33.223		AT5G63450	26.1	misc.cytochrome P450	Symbols: CYP94B1 | CYP94B1; electron carrier/ heme binding / iron ion binding / monooxygenase/ oxygen binding | chr5:25408895-25410573 REVERSE	cytochrome P450	cytochrome P450 94B1
Csa11g100390		-1.9331	0.0171778	-3.81874		4.53832	0.0234691	23.2365		AT5G63450	26.1	misc.cytochrome P450	Symbols: CYP94B1 | CYP94B1; electron carrier/ heme binding / iron ion binding / monooxygenase/ oxygen binding | chr5:25408895-25410573 REVERSE	cytochrome P450	cytochrome P450 94B1
Csa09g042830		1.78456	8.67688e-05	3.44514						AT3G46670	26.2	misc.UDP glucosyl and glucoronyl transferases	Symbols: UGT76E11 | UGT76E11 (UDP-GLUCOSYL TRANSFERASE 76E11); UDP-glycosyltransferase/ quercetin 3-O-glucosyltransferase/ quercetin 7-O-glucosyltransferase/ transferase, transferring glycosyl groups | chr3:17192589-17194397 REVERSE	UDP-glucosyl transferase 76E12	UDP-glycosyltransferase 76E11	EC:2.4.1.91	Flavonol 3-O-glucosyltransferase
Csa11g102410		1.02195	0.0310768	2.03066						AT5G65205	26.22	misc.short chain dehydrogenase/reductase (SDR)	short-chain dehydrogenase/reductase (SDR) family protein | chr5:26050810-26052034 REVERSE	NAD(P)-binding Rossmann-fold superfamily protein	NADPH-dependent 1-acyldihydroxyacetone phosphate reductase-like
Csa04g038750		-1.69629	0.0124475	-3.24067		4.57896	0.0234691	23.9004		AT3G52820	26.13	misc.acid and other phosphatases	Symbols: ATPAP22, PAP22 | PAP22 (PURPLE ACID PHOSPHATASE 22); acid phosphatase/ protein serine/threonine phosphatase | chr3:19573944-19576977 REVERSE	purple acid phosphatase 22	purple acid phosphatase 22	EC:3.1.3.16;EC:3.1.3.41;EC:3.1.3.2	Protein-serine/threonine phosphatase;4-nitrophenylphosphatase;Acid phosphatase
Csa06g027210		-1.28525	0.0224496	-2.43725		3.4959	0.0316152	11.2816		AT3G52820	26.13	misc.acid and other phosphatases	Symbols: ATPAP22, PAP22 | PAP22 (PURPLE ACID PHOSPHATASE 22); acid phosphatase/ protein serine/threonine phosphatase | chr3:19573944-19576977 REVERSE	purple acid phosphatase 21	purple acid phosphatase 22	EC:3.1.3.16;EC:3.1.3.41;EC:3.1.3.2	Protein-serine/threonine phosphatase;4-nitrophenylphosphatase;Acid phosphatase
Csa09g060010		-1.29464	0.00835266	-2.45316		5.8556	0.0234691	57.9043		AT3G52820	26.13	misc.acid and other phosphatases	Symbols: ATPAP22, PAP22 | PAP22 (PURPLE ACID PHOSPHATASE 22); acid phosphatase/ protein serine/threonine phosphatase | chr3:19573944-19576977 REVERSE	purple acid phosphatase 22	purple acid phosphatase 22	EC:3.1.3.16;EC:3.1.3.41;EC:3.1.3.2	Protein-serine/threonine phosphatase;4-nitrophenylphosphatase;Acid phosphatase
Csa17g011960		-1.14859	0.0365213	-2.21697						AT1G08500	26.19	misc.plastocyanin-like	plastocyanin-like domain-containing protein | chr1:2689016-2690045 FORWARD	early nodulin-like protein 18	cucumber peeling cupredoxin-like
Csa15g038240		-1.60769	0.0296486	-3.04763						AT3G22600	26.21	misc.protease inhibitor/seed storage/lipid transfer protein (LTP) family protein	protease inhibitor/seed storage/lipid transfer protein (LTP) family protein | chr3:8006508-8007471 REVERSE	Bifunctional inhibitor/lipid-transfer protein/seed storage 2S albumin superfamily protein	non-specific lipid-transfer At2g13820
Csa15g038250		-2.39484	0.0022016	-5.25921						AT3G22620	26.21	misc.protease inhibitor/seed storage/lipid transfer protein (LTP) family protein	protease inhibitor/seed storage/lipid transfer protein (LTP) family protein | chr3:8008534-8009590 FORWARD	Bifunctional inhibitor/lipid-transfer protein/seed storage 2S albumin superfamily protein	non-specific lipid-transfer At2g13820
Csa16g032810		-2.46476	0.0431348	-5.52034						AT1G71120	26.28	misc.GDSL-motif lipase	Symbols: GLIP6 | GLIP6; carboxylesterase/ lipase | chr1:26821072-26822420 REVERSE	GDSL-motif lipase/hydrolase 6	GDSL esterase lipase 6	EC:3.1.1.1	Carboxylesterase
Csa04g054560		-3.21325	0.00807155	-9.27441						AT2G40250	26.28	misc.GDSL-motif lipase	GDSL-motif lipase/hydrolase family protein | chr2:16813330-16815251 FORWARD	SGNH hydrolase-type esterase superfamily protein	GDSL esterase lipase At2g40250-like	EC:3.1.1.1	Carboxylesterase
Csa17g092400		-1.87133	0.00384553	-3.65869						AT1G52400	26.3	misc.gluco-, galacto- and mannosidases	Symbols: BGL1, BGLU18 | BGLU18 (BETA GLUCOSIDASE 18); catalytic/ cation binding / hydrolase, hydrolyzing O-glycosyl compounds | chr1:19515151-19518160 FORWARD	beta glucosidase 18	beta-D-glucopyranosyl abscisate beta-glucosidase	EC:3.2.1.147;EC:3.2.1.21	Thioglucosidase;Beta-glucosidase
Csa06g050800		-2.38813	3.50949e-06	-5.23479		4.51049	0.0264404	22.7926		AT2G44480	26.3	misc.gluco-, galacto- and mannosidases	Symbols: BGLU17 | BGLU17 (BETA GLUCOSIDASE 17); catalytic/ cation binding / hydrolase, hydrolyzing O-glycosyl compounds | chr2:18359734-18363088 FORWARD	beta glucosidase 17	beta glucosidase 17	EC:3.2.1.21	Beta-glucosidase
Csa02g057630		-0.956495	0.0193169	-1.94059						AT5G55180	26.4	misc.beta 1,3 glucan hydrolases	glycosyl hydrolase family 17 protein | chr5:22388782-22390714 FORWARD	O-Glycosyl hydrolases family 17 protein	O-Glycosyl hydrolases family 17
Csa11g088350		-1.13538	0.0139138	-2.19677						AT5G55180	26.4	misc.beta 1,3 glucan hydrolases	glycosyl hydrolase family 17 protein | chr5:22388782-22390714 FORWARD	O-Glycosyl hydrolases family 17 protein	O-Glycosyl hydrolases family 17
Csa03g012840		-1.76635	0.0153233	-3.40193						AT1G09460	26.4	misc.beta 1,3 glucan hydrolases	glucan endo-1,3-beta-glucosidase-related | chr1:3053901-3055360 FORWARD	Carbohydrate-binding X8 domain superfamily protein	PLASMODESMATA CALLOSE-BINDING PROTEIN 4-like	EC:2.7.13.3	Histidine kinase
Csa06g002980		-1.48105	0.00813437	-2.79151						AT2G02990	27.1.19	RNA.processing.ribonucleases	Symbols: RNS1, ATRNS1 | RNS1 (RIBONUCLEASE 1); endoribonuclease/ ribonuclease | chr2:873506-874811 FORWARD	ribonuclease 1	ribonuclease 1	EC:3.1.31;EC:3.1.27;EC:3.1.27.1	Acting on ester bonds;Acting on ester bonds;Ribonuclease T(2)
Csa09g005240		-1.4938	8.17073e-05	-2.8163		2.54363	0.0327793	5.83055		AT2G02990	27.1.19	RNA.processing.ribonucleases	Symbols: RNS1, ATRNS1 | RNS1 (RIBONUCLEASE 1); endoribonuclease/ ribonuclease | chr2:873506-874811 FORWARD	ribonuclease 1	ribonuclease 1	EC:3.1.31;EC:3.1.27;EC:3.1.27.1	Acting on ester bonds;Acting on ester bonds;Ribonuclease T(2)
Csa04g008480		-1.75533	9.15756e-11	-3.37603		3.42964	0.0245685	10.7752		AT2G02990	27.1.19	RNA.processing.ribonucleases	Symbols: RNS1, ATRNS1 | RNS1 (RIBONUCLEASE 1); endoribonuclease/ ribonuclease | chr2:873506-874811 FORWARD	ribonuclease 1	ribonuclease 1	EC:3.1.31;EC:3.1.27;EC:3.1.27.1	Acting on ester bonds;Acting on ester bonds;Ribonuclease T(2)
Csa15g029500		-1.0364	0.0506015	-2.0511		3.11886	0.024842	8.68703		AT3G20300	27.3.3	RNA.regulation of transcription.AP2/EREBP, APETALA2/Ethylene-responsive element binding protein family	unknown protein | chr3:7079617-7081921 REVERSE	Protein of unknown function (DUF3537)
Csa03g023030		-2.41676	0.0259075	-5.33972		6.86224	0.0234691	116.343		AT1G19210	27.3.3	RNA.regulation of transcription.AP2/EREBP, APETALA2/Ethylene-responsive element binding protein family	AP2 domain-containing transcription factor At ERF 17, putative | chr1:6626822-6627530 REVERSE	Integrase-type DNA-binding superfamily protein At ERF 17	ethylene-responsive transcription factor ERF017-like
Csa03g046520		-1.96027	2.04769e-08	-3.89136		4.61094	0.0270823	24.436		AT1G43160	27.3.3	RNA.regulation of transcription.AP2/EREBP, APETALA2/Ethylene-responsive element binding protein family	Symbols: RAP2.6 | RAP2.6 (related to AP2 6); DNA binding / transcription factor | chr1:16263813-16264818 FORWARD	related to AP2 6 encode ERF (ethylene response factor) subfamily B-4	Ethylene-responsive transcription factor RAP2-
Csa17g069360		-1.79265	4.89925e-07	-3.4645		4.72293	0.0295484	26.4085		AT1G43160	27.3.3	RNA.regulation of transcription.AP2/EREBP, APETALA2/Ethylene-responsive element binding protein family	Symbols: RAP2.6 | RAP2.6 (related to AP2 6); DNA binding / transcription factor | chr1:16263813-16264818 FORWARD	related to AP2 6 encode ERF (ethylene response factor) subfamily B-4	ethylene-responsive transcription factor RAP2-6-like isoform X2
Csa14g063540		-1.76918	0.0134696	-3.40859		3.59434	0.0334304	12.0782		AT1G53170	27.3.3	RNA.regulation of transcription.AP2/EREBP, APETALA2/Ethylene-responsive element binding protein family	Symbols: ATERF-8, ATERF8, ERF8 | ERF8; DNA binding / transcription factor/ transcription repressor | chr1:19821337-19822252 REVERSE	ethylene response factor 8	ethylene-responsive transcription factor 8
Csa17g093440		-2.66013	0.00172793	-6.32089		3.31456	0.0493917	9.94905		AT1G53170	27.3.3	RNA.regulation of transcription.AP2/EREBP, APETALA2/Ethylene-responsive element binding protein family	Symbols: ATERF-8, ATERF8, ERF8 | ERF8; DNA binding / transcription factor/ transcription repressor | chr1:19821337-19822252 REVERSE	ethylene response factor 8	ethylene-responsive transcription factor 8
Csa13g007380		-1.30663	0.00174646	-2.47363		4.10704	0.0234691	17.2322		AT5G05410	27.3.3	RNA.regulation of transcription.AP2/EREBP, APETALA2/Ethylene-responsive element binding protein family	Symbols: DREB2A, DREB2 | DREB2A; DNA binding / transcription activator/ transcription factor | chr5:1602205-1603911 FORWARD	DRE-binding protein 2A	dehydration-responsive element-binding 2A-like
Csa20g006670		-1.33209	0.00874335	-2.51767		3.8971	0.0234691	14.8985		AT5G05410	27.3.3	RNA.regulation of transcription.AP2/EREBP, APETALA2/Ethylene-responsive element binding protein family	Symbols: DREB2A, DREB2 | DREB2A; DNA binding / transcription activator/ transcription factor | chr5:1602205-1603911 FORWARD	DRE-binding protein 2A	dehydration-responsive element-binding 2A-like
Csa08g059070		-1.34879	0.00935778	-2.54698		3.80978	0.0234691	14.0236		AT5G05410	27.3.3	RNA.regulation of transcription.AP2/EREBP, APETALA2/Ethylene-responsive element binding protein family	Symbols: DREB2A, DREB2 | DREB2A; DNA binding / transcription activator/ transcription factor | chr5:1602205-1603911 FORWARD	DRE-binding protein 2A	dehydration-responsive element-binding 2A-like
Csa16g039440		-2.69135	0.00470469	-6.45919		6.79634	0.0234691	111.148		AT1G75490	27.3.3	RNA.regulation of transcription.AP2/EREBP, APETALA2/Ethylene-responsive element binding protein family	DNA binding / transcription factor | chr1:28335502-28336706 FORWARD	Integrase-type DNA-binding superfamily protein a member of the DREB subfamily A-2 of ERF/AP2 transcription factor family	dehydration-responsive element-binding 2D-like
Csa11g101890		-1.59638	0.000977051	-3.02383		2.02056	0.05	4.05741		AT5G64750	27.3.3	RNA.regulation of transcription.AP2/EREBP, APETALA2/Ethylene-responsive element binding protein family	Symbols: ABR1 | ABR1 (ABA REPRESSOR1); DNA binding / transcription factor | chr5:25891506-25893888 FORWARD	Integrase-type DNA-binding superfamily protein	ethylene-responsive transcription factor ABR1-like
Csa11g015760		-1.55599	0.0194203	-2.94035		5.64166	0.0234691	49.9238		AT4G28140	27.3.3	RNA.regulation of transcription.AP2/EREBP, APETALA2/Ethylene-responsive element binding protein family	AP2 domain-containing transcription factor, putative | chr4:13974691-13975908 REVERSE	Integrase-type DNA-binding superfamily protein encodes a member of the DREB subfamily A-6 of ERF/AP2 transcription factor family	ethylene-responsive transcription factor ERF054-like
Csa14g004860		-3.12812	0.0215696	-8.74292		5.82842	0.0260521	56.8235		AT1G03790	27.3.12	RNA.regulation of transcription.C3H zinc finger family	Symbols: SOM | SOM (SOMNUS); nucleic acid binding / transcription factor | chr1:954525-956097 FORWARD	Zinc finger C-x8-C-x5-C-x3-H type family protein	zinc finger CCCH domain-containing 2-like
Csa01g012300		-3.06665	0.00884616	-8.37826						AT3G11260	27.3.22	RNA.regulation of transcription.HB,Homeobox transcription factor family	Symbols: WOX5 | WOX5 (WUSCHEL RELATED HOMEOBOX 5); transcription factor | chr3:3527575-3528433 FORWARD	WUSCHEL related homeobox 5	WUSCHEL-related homeobox 5
Csa19g058200		-1.0946	0.0432309	-2.13555		4.46393	0.0251138	22.0687		AT2G18550	27.3.22	RNA.regulation of transcription.HB,Homeobox transcription factor family	Symbols: HB-2, ATHB21 | HB-2 (HOMEOBOX-2); DNA binding / transcription factor | chr2:8049663-8051213 REVERSE	homeobox protein 21	homeobox-leucine zipper ATHB-21-like isoform X2
Csa05g002480		-1.09128	0.000631249	-2.13063		4.76144	0.0234691	27.123		AT2G46680	27.3.22	RNA.regulation of transcription.HB,Homeobox transcription factor family	Symbols: ATHB-7, ATHB7 | ATHB-7 (ARABIDOPSIS THALIANA HOMEOBOX 7); transcription activator/ transcription factor | chr2:19165403-19166949 REVERSE	homeobox 7	homeobox-leucine zipper ATHB-7-like
Csa07g002710		-1.53501	1.59713e-05	-2.8979		6.45145	0.0234691	87.5146		AT3G61890	27.3.22	RNA.regulation of transcription.HB,Homeobox transcription factor family	Symbols: ATHB-12, ATHB12 | ATHB-12 (ARABIDOPSIS THALIANA HOMEOBOX 12); transcription activator/ transcription factor | chr3:22914154-22915325 REVERSE	homeobox 12	homeobox-leucine zipper ATHB-12
Csa16g002770		-1.55319	9.33441e-06	-2.93465		7.74172	0.0234691	214.038		AT3G61890	27.3.22	RNA.regulation of transcription.HB,Homeobox transcription factor family	Symbols: ATHB-12, ATHB12 | ATHB-12 (ARABIDOPSIS THALIANA HOMEOBOX 12); transcription activator/ transcription factor | chr3:22914154-22915325 REVERSE	homeobox 12	homeobox-leucine zipper ATHB-12
Csa05g094080		-1.58935	8.55102e-06	-3.00913		8.58477	0.0234691	383.949		AT3G61890	27.3.22	RNA.regulation of transcription.HB,Homeobox transcription factor family	Symbols: ATHB-12, ATHB12 | ATHB-12 (ARABIDOPSIS THALIANA HOMEOBOX 12); transcription activator/ transcription factor | chr3:22914154-22915325 REVERSE	homeobox 12	homeobox-leucine zipper ATHB-12
Csa10g004490		-2.08254	0.00772997	-4.23553		4.32598	0.0315161	20.0562		AT4G36740	27.3.22	RNA.regulation of transcription.HB,Homeobox transcription factor family	Symbols: HB-5, ATHB40 | ATHB40 (ARABIDOPSIS THALIANA HOMEOBOX PROTEIN 40); DNA binding / transcription factor | chr4:17314559-17316374 REVERSE	homeobox protein 40	homeobox-leucine zipper ATHB-40
Csa15g002700		-1.25213	0.00321523	-2.38193						AT3G02990	27.3.23	RNA.regulation of transcription.HSF,Heat-shock transcription factor family	Symbols: ATHSFA1E, HSFA1E | ATHSFA1E; DNA binding / transcription factor | chr3:673472-676403 FORWARD	heat shock transcription factor A1E	heat stress transcription factor A-1e-like
Csa19g032090		-2.946	0.00585663	-7.7061		3.48524	0.05	11.1985		AT3G22830	27.3.23	RNA.regulation of transcription.HSF,Heat-shock transcription factor family	Symbols: AT-HSFA6B, HSFA6B | AT-HSFA6B; DNA binding / transcription factor | chr3:8078820-8081051 FORWARD	heat shock transcription factor A6B	heat stress transcription factor A-6b-like
Csa15g050240		-1.03605	0.0275396	-2.0506		3.20639	0.0253587	9.23038		AT3G24520	27.3.23	RNA.regulation of transcription.HSF,Heat-shock transcription factor family	Symbols: AT-HSFC1, HSFC1 | AT-HSFC1; DNA binding / transcription factor | chr3:8941066-8942874 FORWARD	heat shock transcription factor C1	heat stress transcription factor C-1
Csa01g030590		-1.32506	0.00748643	-2.50543		3.96368	0.0251986	15.6022		AT3G24520	27.3.23	RNA.regulation of transcription.HSF,Heat-shock transcription factor family	Symbols: AT-HSFC1, HSFC1 | AT-HSFC1; DNA binding / transcription factor | chr3:8941066-8942874 FORWARD	heat shock transcription factor C1	heat stress transcription factor C-1
Csa19g036480		-1.4205	0.000102667	-2.67678		3.05122	0.0249112	8.28911		AT3G24520	27.3.23	RNA.regulation of transcription.HSF,Heat-shock transcription factor family	Symbols: AT-HSFC1, HSFC1 | AT-HSFC1; DNA binding / transcription factor | chr3:8941066-8942874 FORWARD	heat shock transcription factor C1	heat stress transcription factor C-1
Csa16g023660		-1.68	0.00381926	-3.20428		3.00781	0.0357626	8.04344		AT1G66230	27.3.25	RNA.regulation of transcription.MYB domain transcription factor family	Symbols: MYB20, AtMYB20 | MYB20 (myb domain protein 20); DNA binding / transcription factor | chr1:24677154-24678415 FORWARD	myb domain protein 20	myb domain 20
Csa01g007530		-1.93193	0.0382155	-3.81565		3.37772	0.05	10.3943		AT3G06490	27.3.25	RNA.regulation of transcription.MYB domain transcription factor family	Symbols: MYB108, AtMYB108, BOS1 | MYB108 (myb domain protein 108); DNA binding / transcription factor | chr3:2004144-2006624 FORWARD	myb domain protein 108	transcription factor MYB108-like
Csa02g009840		-2.51004	0.000533823	-5.69636		6.22403	0.0234691	74.7516		AT4G05100	27.3.25	RNA.regulation of transcription.MYB domain transcription factor family	Symbols: AtMYB74 | AtMYB74 (myb domain protein 74); DNA binding / transcription factor | chr4:2618454-2619887 FORWARD	myb domain protein 74	myb-related 315-like
Csa08g049290		-2.37332	0.000459924	-5.18132		6.38704	0.0234691	83.6933		AT4G05100	27.3.25	RNA.regulation of transcription.MYB domain transcription factor family	Symbols: AtMYB74 | AtMYB74 (myb domain protein 74); DNA binding / transcription factor | chr4:2618454-2619887 FORWARD	myb domain protein 74	myb-related 315-like
Csa13g053050		-2.39206	5.02086e-05	-5.24907		10.567	0.0234691	1517.04		AT4G05100	27.3.25	RNA.regulation of transcription.MYB domain transcription factor family	Symbols: AtMYB74 | AtMYB74 (myb domain protein 74); DNA binding / transcription factor | chr4:2618454-2619887 FORWARD	myb domain protein 74	myb-related 315-like
Csa11g025000		-1.51457	0.0107673	-2.85715		4.00505	0.0257649	16.0562		AT4G21440	27.3.25	RNA.regulation of transcription.MYB domain transcription factor family	Symbols: ATMYB102, ATM4 | ATMYB102 (ARABIDOPSIS MYB-LIKE 102); DNA binding / transcription factor | chr4:11418246-11419760 REVERSE	MYB-like 102	myb-related M4
Csa12g036900		-1.59273	0.0041295	-3.01621		4.64587	0.0245222	25.0349		AT4G21440	27.3.25	RNA.regulation of transcription.MYB domain transcription factor family	Symbols: ATMYB102, ATM4 | ATMYB102 (ARABIDOPSIS MYB-LIKE 102); DNA binding / transcription factor | chr4:11418246-11419760 REVERSE	MYB-like 102	myb-related M4
Csa10g021970		-1.83077	0.000324432	-3.55728		5.34144	0.0234691	40.5448		AT4G21440	27.3.25	RNA.regulation of transcription.MYB domain transcription factor family	Symbols: ATMYB102, ATM4 | ATMYB102 (ARABIDOPSIS MYB-LIKE 102); DNA binding / transcription factor | chr4:11418246-11419760 REVERSE	MYB-like 102	myb-related M4
Csa11g050940		-1.40193	0.0136779	-2.64255		2.21147	0.0334918	4.63147		AT5G37260	27.3.26	RNA.regulation of transcription.MYB-related transcription factor family	Symbols: RVE2, CIR1 | RVE2 (REVEILLE 2); DNA binding / transcription factor | chr5:14751344-14753088 REVERSE	Homeodomain-like superfamily protein	REVEILLE 2
Csa18g029750		1.44297	0.0166549	2.7188						AT5G56840	27.3.26	RNA.regulation of transcription.MYB-related transcription factor family	DNA-binding family protein | chr5:22980693-22982342 FORWARD	myb-like transcription factor family protein	transcription factor DIVARICATA
Csa11g090310		1.34652	0.00272454	2.54298						AT5G56840	27.3.26	RNA.regulation of transcription.MYB-related transcription factor family	DNA-binding family protein | chr5:22980693-22982342 FORWARD	myb-like transcription factor family protein	transcription factor DIVARICATA
Csa18g024230		1.00319	0.0302615	2.00443						AT5G53200	27.3.26	RNA.regulation of transcription.MYB-related transcription factor family	Symbols: TRY | TRY (TRIPTYCHON); DNA binding / transcription factor | chr5:21582774-21584145 FORWARD	Homeodomain-like superfamily protein	transcription factor TRY
Csa19g022270		-1.24593	0.0215696	-2.37171		7.36759	0.0234691	165.146		AT3G15500	27.3.27	RNA.regulation of transcription.NAC domain transcription factor family	Symbols: ATNAC3, ANAC055 | ANAC055 (ARABIDOPSIS NAC DOMAIN CONTAINING PROTEIN 55); transcription factor | chr3:5234617-5236088 FORWARD	NAC domain containing protein 3	NAC domain-containing 55
Csa01g018090		-1.68064	0.00410649	-3.20569		4.95648	0.0234691	31.0491		AT3G15500	27.3.27	RNA.regulation of transcription.NAC domain transcription factor family	Symbols: ATNAC3, ANAC055 | ANAC055 (ARABIDOPSIS NAC DOMAIN CONTAINING PROTEIN 55); transcription factor | chr3:5234617-5236088 FORWARD	NAC domain containing protein 3	NAC domain-containing 55
Csa20g001710		-2.21656	0.0215696	-4.64785		4.13263	0.0405513	17.5407		AT5G01380	27.3.30	RNA.regulation of transcription.Trihelix, Triple-Helix transcription factor family	transcription factor | chr5:155639-157601 REVERSE	Homeodomain-like superfamily protein	trihelix transcription factor GT-3a-like
Csa07g048170		-0.980893	0.018796	-1.97369		4.84243	0.0234691	28.6892		AT1G76590	27.3.99	RNA.regulation of transcription.unclassified	zinc-binding family protein | chr1:28740691-28742207 FORWARD	PLATZ transcription factor family protein	PLATZ transcription factor family
Csa16g040740		-1.00765	0.00209738	-2.01063		3.07835	0.0272814	8.4465		AT1G76590	27.3.99	RNA.regulation of transcription.unclassified	zinc-binding family protein | chr1:28740691-28742207 FORWARD	PLATZ transcription factor family protein	PLATZ transcription factor family
Csa09g081330		-1.20909	0.00097081	-2.31193		3.48642	0.0234691	11.2077		AT1G76590	27.3.99	RNA.regulation of transcription.unclassified	zinc-binding family protein | chr1:28740691-28742207 FORWARD	PLATZ transcription factor family protein	PLATZ transcription factor family
Csa09g094090		-1.14984	0.0103219	-2.21889		2.77837	0.0265042	6.86076		AT1G80840	27.3.32	RNA.regulation of transcription.WRKY domain transcription factor family	Symbols: WRKY40, ATWRKY40 | WRKY40; transcription factor | chr1:30383691-30385499 FORWARD	WRKY DNA-binding protein 40	WRKY transcription factor
Csa11g030400		-1.84858	0.0296486	-3.60146		3.1695	0.0472757	8.99738		AT4G18170	27.3.32	RNA.regulation of transcription.WRKY domain transcription factor family	Symbols: WRKY28, ATWRKY28 | WRKY28; transcription factor | chr4:10061373-10062841 FORWARD	WRKY DNA-binding protein 28	probable WRKY transcription factor 28
Csa14g024800		-1.02621	0.0391039	-2.03667						AT1G19490	27.3.35	RNA.regulation of transcription.bZIP transcription factor family	bZIP transcription factor family protein | chr1:6751673-6753999 REVERSE	Basic-leucine zipper (bZIP) transcription factor family protein	Transcription factor HBP-
Csa03g023300		-1.35771	0.00750733	-2.56278						AT1G19490	27.3.35	RNA.regulation of transcription.bZIP transcription factor family	bZIP transcription factor family protein | chr1:6751673-6753999 REVERSE	Basic-leucine zipper (bZIP) transcription factor family protein	Transcription factor HBP-
Csa14g055650		-1.5485	1.91191e-05	-2.92514		5.45827	0.0234691	43.9646		AT1G49450	28.1	DNA.synthesis/chromatin structure	transducin family protein / WD-40 repeat family protein | chr1:18305541-18307557 FORWARD	Transducin/WD40 repeat-like superfamily protein	myosin heavy chain kinase C-like
Csa15g076530		-1.61085	0.00935778	-3.05432		6.3079	0.0234691	79.226		AT2G18050	28.1.3	DNA.synthesis/chromatin structure.histone	Symbols: HIS1-3 | HIS1-3 (HISTONE H1-3); DNA binding / nucleosomal DNA binding | chr2:7846050-7846884 FORWARD	histone H1-3	histone H1
Csa11g102440		1.02876	0.0142042	2.04028		-2.00126	0.0422432	-4.00348		AT5G65220	29.2.1.1.1.2.29	protein.synthesis.ribosomal protein.prokaryotic.chloroplast.50S subunit.L29	ribosomal protein L29 family protein | chr5:26061229-26062682 FORWARD	Ribosomal L29 family protein	50S ribosomal chloroplastic
Csa07g011950		-1.03874	0.0150624	-2.05443						AT2G31010	29.4	protein.postranslational modification	protein kinase family protein | chr2:13194185-13200128 FORWARD	Protein kinase superfamily protein	serine threonine- kinase EDR1-like	EC:2.7.11	Transferring phosphorus-containing groups
Csa11g031230		-3.22825	0.00022547	-9.37132						AT4G17480	29.4	protein.postranslational modification	palmitoyl protein thioesterase family protein | chr4:9745006-9746966 REVERSE	alpha/beta-Hydrolases superfamily protein	alpha beta-Hydrolases superfamily	EC:3.1.2.22	Palmitoyl-protein hydrolase
Csa05g024370		-1.72324	0.0142042	-3.30177		3.5663	0.0251986	11.8458		AT2G32510	29.4	protein.postranslational modification	Symbols: MAPKKK17 | MAPKKK17; ATP binding / kinase/ protein kinase/ protein serine/threonine kinase | chr2:13798821-13799939 REVERSE	mitogen-activated protein kinase kinase kinase 17	mitogen-activated kinase kinase kinase 3-like	EC:2.7.11	Transferring phosphorus-containing groups
Csa17g009690		1.18765	0.0153859	2.27781						AT1G06260	29.5.3	protein.degradation.cysteine protease	cysteine proteinase, putative | chr1:1916430-1917585 FORWARD	Cysteine proteinases superfamily protein	ervatamin-B-like
Csa11g057130		-1.03038	0.00136098	-2.04256		2.83462	0.0267567	7.13354		AT5G40010	29.5.9	protein.degradation.AAA type	Symbols: AATP1 | AATP1 (AAA-ATPase 1); ATP binding / ATPase/ nucleoside-triphosphatase/ nucleotide binding | chr5:16020218-16021762 REVERSE	AAA-ATPase 1	AAA-ATPase mitochondrial	EC:3.6.1.3;EC:3.6.1.15	Adenosinetriphosphatase;Nucleoside-triphosphate phosphatase
Csa13g018090		-2.45475	0.0328985	-5.48217		4.97019	0.0314664	31.3455		AT5G15250	29.5.7	protein.degradation.metalloprotease	Symbols: FTSH6, ATFTSH6 | FTSH6 (FTSH PROTEASE 6); ATP-dependent peptidase/ ATPase/ metallopeptidase/ peptidase/ zinc ion binding | chr5:4950411-4952777 REVERSE	FTSH protease 6	ATP-dependent zinc metalloprotease FTSH chloroplastic	EC:3.4.24;EC:3.6.1.3;EC:3.6.1.15;EC:3.6.4.3	Acting on peptide bonds (peptidases);Adenosinetriphosphatase;Nucleoside-triphosphate phosphatase;Microtubule-severing ATPase
Csa12g081170		-0.875707	0.0401905	-1.83491						AT5G40010	29.5.9	protein.degradation.AAA type	Symbols: AATP1 | AATP1 (AAA-ATPase 1); ATP binding / ATPase/ nucleoside-triphosphatase/ nucleotide binding | chr5:16020218-16021762 REVERSE	AAA-ATPase 1	AAA-ATPase At3g28580	EC:3.6.1.3;EC:3.6.1.15	Adenosinetriphosphatase;Nucleoside-triphosphate phosphatase
Csa14g012130		-2.12793	0.0469088	-4.3709						AT1G10560	29.5.11.4.2	protein.degradation.ubiquitin.E3.RING	Symbols: PUB18, ATPUB18 | PUB18 (PLANT U-BOX 18); ubiquitin-protein ligase | chr1:3484580-3486965 FORWARD	plant U-box 18	U-box domain-containing 18
Csa14g034500		-1.56895	0.00492537	-2.96689		5.85553	0.0234691	57.9016		AT1G24580	29.5.11.4.2	protein.degradation.ubiquitin.E3.RING	zinc finger (C3HC4-type RING finger) family protein | chr1:8710180-8710824 FORWARD	RING/U-box superfamily protein	probable E3 ubiquitin- ligase XERICO
Csa03g030150		-1.64371	0.000145714	-3.12467		10.041	0.0234691	1053.5		AT1G24580	29.5.11.4.2	protein.degradation.ubiquitin.E3.RING	zinc finger (C3HC4-type RING finger) family protein | chr1:8710180-8710824 FORWARD	RING/U-box superfamily protein	probable E3 ubiquitin- ligase XERICO
Csa17g035560		-1.8854	2.64669e-06	-3.69455		5.00614	0.0234691	32.1364		AT1G24580	29.5.11.4.2	protein.degradation.ubiquitin.E3.RING	zinc finger (C3HC4-type RING finger) family protein | chr1:8710180-8710824 FORWARD	RING/U-box superfamily protein	probable E3 ubiquitin- ligase XERICO
Csa05g048280		-1.338	0.00114076	-2.52801		6.41829	0.0234691	85.5262		AT1G60190	29.5.11.4.2	protein.degradation.ubiquitin.E3.RING	armadillo/beta-catenin repeat family protein / U-box domain-containing protein | chr1:22198403-22200678 FORWARD	ARM repeat superfamily protein	U-box domain-containing 19
Csa07g061520		-1.41742	2.66364e-05	-2.67107		4.99438	0.0234691	31.8756		AT1G60190	29.5.11.4.2	protein.degradation.ubiquitin.E3.RING	armadillo/beta-catenin repeat family protein / U-box domain-containing protein | chr1:22198403-22200678 FORWARD	ARM repeat superfamily protein	U-box domain-containing 19
Csa16g052190		-1.67463	1.2597e-05	-3.19237		4.80153	0.0234691	27.8872		AT1G60190	29.5.11.4.2	protein.degradation.ubiquitin.E3.RING	armadillo/beta-catenin repeat family protein / U-box domain-containing protein | chr1:22198403-22200678 FORWARD	ARM repeat superfamily protein	U-box domain-containing 19
Csa16g027830		-1.97081	0.0187345	-3.91987		8.74472	0.0234691	428.967		AT1G67856	29.5.11.4.2	protein.degradation.ubiquitin.E3.RING	protein binding / zinc ion binding | chr1:25442404-25443019 FORWARD	RING/U-box superfamily protein	probable E3 ubiquitin- ligase XERICO
Csa05g082020		-1.97792	0.00168742	-3.93924		8.9596	0.0234691	497.863		AT1G67856	29.5.11.4.2	protein.degradation.ubiquitin.E3.RING	protein binding / zinc ion binding | chr1:25442404-25443019 FORWARD	RING/U-box superfamily protein	probable E3 ubiquitin- ligase XERICO
Csa07g006880		-2.50169	0.00580833	-5.6635		3.61185	0.0430726	12.2258		AT3G59240	29.5.11.4.3.2	protein.degradation.ubiquitin.E3.SCF.FBOX	F-box family protein | chr3:21898682-21900364 REVERSE	RNI-like superfamily protein	F-box FBD LRR-repeat At3g59240
Csa08g049200		-1.49817	0.00347751	-2.82485		2.55231	0.0336093	5.86573		AT4G05010	29.5.11.4.3.2	protein.degradation.ubiquitin.E3.SCF.FBOX	F-box family protein | chr4:2567474-2568162 FORWARD	F-box family protein	F-box At4g05010-like
Csa08g063200		-0.983412	0.0126267	-1.97714		2.40795	0.030561	5.3072		AT5G01520	29.5.11.4.2	protein.degradation.ubiquitin.E3.RING	zinc finger (C3HC4-type RING finger) family protein | chr5:206432-208611 FORWARD	RING/U-box superfamily protein	RING U-box superfamily
Csa11g100040		-1.09811	0.0012959	-2.14074		2.8553	0.0256393	7.23654		AT5G63160	29.5.11.4.5.2	protein.degradation.ubiquitin.E3.BTB/POZ Cullin3.BTB/POZ	Symbols: BT1 | BT1 (BTB AND TAZ DOMAIN PROTEIN 1); protein binding / transcription regulator | chr5:25333263-25335485 REVERSE	BTB and TAZ domain protein 1	BTB POZ and TAZ domain-containing 1-like	EC:2.3.1.48	Histone acetyltransferase
Csa18g036700		-1.37609	6.29721e-06	-2.59565		3.39288	0.0237588	10.5041		AT5G63160	29.5.11.4.5.2	protein.degradation.ubiquitin.E3.BTB/POZ Cullin3.BTB/POZ	Symbols: BT1 | BT1 (BTB AND TAZ DOMAIN PROTEIN 1); protein binding / transcription regulator | chr5:25333263-25335485 REVERSE	BTB and TAZ domain protein 1	BTB POZ and TAZ domain-containing 1-like	EC:2.3.1.48	Histone acetyltransferase
Csa11g025470		-1.26482	0.00242451	-2.40298		5.8633	0.0234691	58.2141		AT4G21060	29.7	protein.glycosylation	galactosyltransferase family protein | chr4:11240730-11244860 FORWARD	Galactosyltransferase family protein	Galactosyltransferase family
Csa12g037520		-1.70698	0.0041295	-3.26477		6.89668	0.0234691	119.154		AT4G21060	29.7	protein.glycosylation	galactosyltransferase family protein | chr4:11240730-11244860 FORWARD	Galactosyltransferase family protein	Galactosyltransferase family
Csa15g011370		-1.41413	0.0246959	-2.66498		4.01778	0.0273462	16.1984		AT3G09910	30.5	signalling.G-proteins	Symbols: ATRAB18C, ATRABC2B | ATRABC2B (ARABIDOPSIS RAB GTPASE HOMOLOG C2B); ATP binding / GTP binding / transcription factor binding | chr3:3036714-3038429 REVERSE	RAB GTPase homolog C2B	RAB GTPase homolog C2B
Csa01g010710		-1.6068	0.0171619	-3.04576		3.02002	0.0338551	8.11177		AT3G09910	30.5	signalling.G-proteins	Symbols: ATRAB18C, ATRABC2B | ATRABC2B (ARABIDOPSIS RAB GTPASE HOMOLOG C2B); ATP binding / GTP binding / transcription factor binding | chr3:3036714-3038429 REVERSE	RAB GTPase homolog C2B	RAB GTPase homolog C2B
Csa16g006540		-1.4483	0.0100124	-2.72886						AT3G59220	30.5	signalling.G-proteins	Symbols: PRN, PRN1, ATPIRIN1 | PRN (PIRIN); calmodulin binding | chr3:21894134-21895623 FORWARD	pirin	pirin-1-like
Csa11g052050		-2.21296	0.0201698	-4.63625		7.94076	0.0234691	245.702		AT5G38240	30.2.20	signalling.receptor kinases.wheat LRK10 like	serine/threonine protein kinase, putative | chr5:15277239-15279317 REVERSE	Protein kinase family protein	LEAF RUST 10 DISEASE-RESISTANCE LOCUS RECEPTOR-LIKE PROTEIN KINASE-like	EC:2.7.11	Transferring phosphorus-containing groups
Csa08g018370		-2.3425	0.000232937	-5.07179						AT5G24080	30.2.24	signalling.receptor kinases.S-locus glycoprotein like	protein kinase family protein | chr5:8139253-8141122 REVERSE	Protein kinase superfamily protein	G-type lectin S-receptor-like serine threonine- kinase At5g24080 isoform X1	EC:2.7.11	Transferring phosphorus-containing groups
Csa20g039280		-1.70197	0.00572486	-3.25345		5.00731	0.0255136	32.1625		AT5G24080	30.2.24	signalling.receptor kinases.S-locus glycoprotein like	protein kinase family protein | chr5:8139253-8141122 REVERSE	Protein kinase superfamily protein	G-type lectin S-receptor-like serine threonine- kinase At5g24080 isoform X1	EC:2.7.11	Transferring phosphorus-containing groups
Csa03g037500		-1.20482	0.0041175	-2.30509		1.97837	0.0432139	3.94048		AT1G33260	30.2.99	signalling.receptor kinases.misc	protein kinase family protein | chr1:12064509-12066376 FORWARD	Protein kinase superfamily protein	probable receptor kinase At1g33260	EC:2.7.11	Transferring phosphorus-containing groups
Csa17g008380		-2.10312	0.0367976	-4.29637		5.01441	0.0234691	32.3213		AT1G05100	30.6	signalling.MAP kinases	Symbols: MAPKKK18 | MAPKKK18; ATP binding / kinase/ protein kinase/ protein serine/threonine kinase | chr1:1469610-1470881 FORWARD	mitogen-activated protein kinase kinase kinase 18	mitogen-activated kinase kinase kinase ANP1-like	EC:2.7.11	Transferring phosphorus-containing groups
Csa05g093850		1.04905	0.0180602	2.06917						AT3G61710	31.1	cell.organisation	Symbols: ATATG6 | autophagy protein Apg6 family | chr3:22839315-22842432 REVERSE	AUTOPHAGY 6	beclin-1 isoform X1
Csa01g002040		-1.72613	0.00869651	-3.30839						AT3G02480	33.2	development.late embryogenesis abundant	ABA-responsive protein-related | chr3:512312-513027 FORWARD	Late embryogenesis abundant protein (LEA) family protein	stress-induced KIN2-like
Csa12g023470		-2.62722	0.0466925	-6.17833						AT4G27400	33.2	development.late embryogenesis abundant	late embryogenesis abundant protein-related / LEA protein-related | chr4:13705341-13706668 FORWARD	Late embryogenesis abundant (LEA) protein-related	Late embryogenesis abundant (LEA)
Csa03g004180		1.08602	0.0247034	2.12288						AT1G03120	33.99	development.unspecified	Symbols: ATRAB28 | ATRAB28 | chr1:752271-753140 FORWARD	responsive to abscisic acid 28	late embryogenesis abundant 3-like
Csa01g020210		-2.18269	0.0180298	-4.54		7.33663	0.0234691	161.639		AT3G17520	33.2	development.late embryogenesis abundant	late embryogenesis abundant domain-containing protein / LEA domain-containing protein | chr3:5999289-6000370 REVERSE	Late embryogenesis abundant protein (LEA) family protein	late embryogenesis abundant D-29-like
Csa15g023720		-2.40241	0.000175172	-5.28687		8.36695	0.0234691	330.144		AT3G17520	33.2	development.late embryogenesis abundant	late embryogenesis abundant domain-containing protein / LEA domain-containing protein | chr3:5999289-6000370 REVERSE	Late embryogenesis abundant protein (LEA) family protein	late embryogenesis abundant group 3-like
Csa19g024650		-2.98581	1.2597e-05	-7.9217		7.53021	0.0234691	184.849		AT3G17520	33.2	development.late embryogenesis abundant	late embryogenesis abundant domain-containing protein / LEA domain-containing protein | chr3:5999289-6000370 REVERSE	Late embryogenesis abundant protein (LEA) family protein	late embryogenesis abundant D-29-like
Csa05g009000		-2.68169	0.0124475	-6.41606		4.5834	0.0266602	23.974		AT2G42560	33.2	development.late embryogenesis abundant	nac	late embryogenesis abundant domain-containing protein / LEA domain-containing protein	seed biotin-containing SBP65-like isoform X1
Csa13g008780		-1.42695	0.020459	-2.68878		7.15237	0.0234691	142.259		AT5G06760	33.2	development.late embryogenesis abundant	late embryogenesis abundant group 1 domain-containing protein / LEA group 1 domain-containing protein | chr5:2089492-2090430 REVERSE	Late Embryogenesis Abundant 4-5	18 kDa seed maturation -like
Csa17g092740		-2.33471	7.8384e-07	-5.04451		6.08	0.0234691	67.6492		AT1G52690	33.2	development.late embryogenesis abundant	late embryogenesis abundant protein, putative / LEA protein, putative | chr1:19619745-19620844 FORWARD	Late embryogenesis abundant protein (LEA) family protein	late embryogenesis-abundant
Csa11g016760		-3.00572	0.000324432	-8.03178		7.31231	0.0234691	158.937		AT4G27400	33.2	development.late embryogenesis abundant	late embryogenesis abundant protein-related / LEA protein-related | chr4:13705341-13706668 FORWARD	Late embryogenesis abundant (LEA) protein-related	Late embryogenesis abundant (LEA)
Csa08g022350		-1.43122	0.036944	-2.69674						AT5G24780	33.1	development.storage proteins	Symbols: VSP1, ATVSP1 | VSP1 (VEGETATIVE STORAGE PROTEIN 1); acid phosphatase/ transcription factor binding | chr5:8507590-8508957 REVERSE	vegetative storage protein 1	Vegetative storage	EC:3.1.3.41;EC:3.1.3.2	4-nitrophenylphosphatase;Acid phosphatase
Csa17g093080		-1.70479	0.000634052	-3.25982		6.79902	0.0234691	111.355		AT1G52890	33.99	development.unspecified	Symbols: ANAC019 | ANAC019 (Arabidopsis NAC domain containing protein 19); transcription factor | chr1:19697004-19698482 REVERSE	NAC domain containing protein 19	NAC domain-containing 19
Csa14g063210		-1.8104	0.00022547	-3.50739		6.65603	0.0234691	100.847		AT1G52890	33.99	development.unspecified	Symbols: ANAC019 | ANAC019 (Arabidopsis NAC domain containing protein 19); transcription factor | chr1:19697004-19698482 REVERSE	NAC domain containing protein 19	NAC domain-containing 19
Csa03g060000		-2.0373	6.86098e-08	-4.10475		6.55995	0.0234691	94.3501		AT1G52890	33.99	development.unspecified	Symbols: ANAC019 | ANAC019 (Arabidopsis NAC domain containing protein 19); transcription factor | chr1:19697004-19698482 REVERSE	NAC domain containing protein 19	NAC domain-containing 19
Csa12g023460		-1.86983	0.00386804	-3.6549		5.91742	0.0234691	60.4397		AT4G27410	33.99	development.unspecified	Symbols: RD26 | RD26 (RESPONSIVE TO DESICCATION 26); transcription activator/ transcription factor | chr4:13707900-13709013 REVERSE	NAC (No Apical Meristem) domain transcriptional regulator superfamily protein	NAC domain-containing 72
Csa11g016750		-1.92008	0.00380426	-3.78444		5.91	0.0234691	60.1295		AT4G27410	33.99	development.unspecified	Symbols: RD26 | RD26 (RESPONSIVE TO DESICCATION 26); transcription activator/ transcription factor | chr4:13707900-13709013 REVERSE	NAC (No Apical Meristem) domain transcriptional regulator superfamily protein	NAC domain-containing 72
Csa10g015440		-2.06572	0.00100983	-4.18643		6.3	0.0234691	78.7932		AT4G27410	33.99	development.unspecified	Symbols: RD26 | RD26 (RESPONSIVE TO DESICCATION 26); transcription activator/ transcription factor | chr4:13707900-13709013 REVERSE	NAC (No Apical Meristem) domain transcriptional regulator superfamily protein	NAC domain-containing 72
Csa18g037380		-0.891479	0.0125314	-1.85508		3.06739	0.0247699	8.38255		AT5G63790	33.99	development.unspecified	Symbols: ANAC102 | ANAC102 (ARABIDOPSIS NAC DOMAIN CONTAINING PROTEIN 102); transcription factor | chr5:25526509-25528013 REVERSE	NAC domain containing protein 102	NAC domain-containing 102-like
Csa07g052950		-0.995006	0.0355212	-1.99309		2.94491	0.029748	7.70029		AT2G22860	33.99	development.unspecified	Symbols: ATPSK2 | ATPSK2 (PHYTOSULFOKINE 2 PRECURSOR); growth factor | chr2:9737607-9738298 FORWARD	phytosulfokine 2 precursor	phytosulfokines 2-like
Csa16g044610		-1.55865	0.0141132	-2.94579		3.16807	0.0398773	8.98845		AT2G22860	33.99	development.unspecified	Symbols: ATPSK2 | ATPSK2 (PHYTOSULFOKINE 2 PRECURSOR); growth factor | chr2:9737607-9738298 FORWARD	phytosulfokine 2 precursor	phytosulfokines 2
Csa06g009140		-1.05448	0.0073802	-2.07697		2.68583	0.0307354	6.43452		AT3G28007	33.99	development.unspecified	nodulin MtN3 family protein | chr3:10408092-10409745 REVERSE	Nodulin MtN3 family protein	bidirectional sugar transporter SWEET4
Csa02g039390		-1.21567	0.0323204	-2.32249						AT5G50800	33.99	development.unspecified	nodulin MtN3 family protein | chr5:20665077-20667304 REVERSE	Nodulin MtN3 family protein	bidirectional sugar transporter SWEET13
Csa18g038390		-1.4966	0.00558223	-2.82177						AT5G64700	33.99	development.unspecified	nodulin MtN21 family protein | chr5:25865172-25866927 REVERSE	nodulin MtN21 /EamA-like transporter family protein	WAT1-related At5g64700-like
Csa05g095400		-1.76788	0.00302571	-3.40554		7.90839	0.0234691	240.249		AT3G63060	33.99	development.unspecified	Symbols: EDL3 | EDL3 (EID1-like 3) | chr3:23300290-23301473 REVERSE	EID1-like 3	EID1-like F-box 3
Csa07g001560		-2.5847	4.99058e-17	-5.99889		7.45393	0.0234691	175.33		AT3G63060	33.99	development.unspecified	Symbols: EDL3 | EDL3 (EID1-like 3) | chr3:23300290-23301473 REVERSE	EID1-like 3	EID1-like F-box 3
Csa09g093620		0.965394	0.0404748	1.9526						AT1G79410	34.2	transporter.sugars	Symbols: AtOCT5 | AtOCT5 (Arabidopsis thaliana ORGANIC CATION/CARNITINE TRANSPORTER5); carbohydrate transmembrane transporter/ sugar:hydrogen symporter | chr1:29867880-29869633 REVERSE	organic cation/carnitine transporter5	organic cation carnitine transporter 5
Csa05g011470		-1.02617	0.00813437	-2.03661						AT2G41190	34.3	transport.amino acids	amino acid transporter family protein | chr2:17167279-17170407 REVERSE	Transmembrane amino acid transporter family protein	vacuolar amino acid transporter 1-like
Csa20g021730		-1.69703	0.020291	-3.24233						AT5G15240	34.3	transport.amino acids	amino acid transporter family protein | chr5:4947667-4950340 FORWARD	Transmembrane amino acid transporter family protein	vacuolar amino acid transporter 1-like
Csa04g055610		-1.29998	1.91191e-05	-2.46225		2.50978	0.0267567	5.69533		AT2G41190	34.3	transport.amino acids	amino acid transporter family protein | chr2:17167279-17170407 REVERSE	Transmembrane amino acid transporter family protein	vacuolar amino acid transporter 1-like
Csa16g014530		-0.812321	0.0368506	-1.75603		1.67908	0.0497725	3.20224		AT2G30360	34.4	transport sodium	Symbols: CIPK11, PKS5, SIP4, SNRK3.22 | SIP4 (SOS3-INTERACTING PROTEIN 4); kinase/ protein kinase | chr2:12936979-12938834 REVERSE	SOS3-interacting protein 4 AHA2, a plasma membrane H+ ATPase	CBL-interacting serine threonine- kinase 11-like	EC:2.7.11	Transferring phosphorus-containing groups
Csa09g037110		-2.79089	0.0217184	-6.92054						AT3G45060	34.4	transport.nitrate	Symbols: ATNRT2.6, NRT2.6 | ATNRT2.6; nitrate transmembrane transporter | chr3:16477561-16479482 REVERSE	high affinity nitrate transporter 2.6	high affinity nitrate transporter
Csa20g078090		-2.13262	0.040725	-4.38512						AT5G46040	34.13	transport.peptides and oligopeptides	proton-dependent oligopeptide transport (POT) family protein | chr5:18671397-18673551 REVERSE	peptide transporter 3	NRT1 PTR FAMILY
Csa11g017670		1.21899	0.020291	2.32784						AT4G26590	34.13	transport.peptides and oligopeptides	Symbols: ATOPT5, OPT5 | OPT5 (OLIGOPEPTIDE TRANSPORTER 5); oligopeptide transporter | chr4:13413973-13417055 REVERSE	oligopeptide transporter 5	oligopeptide transporter 5
Csa11g041660		-1.33876	0.00367455	-2.52933						AT4G13420	34.15	transport.potassium	Symbols: HAK5, ATHAK5 | HAK5 (HIGH AFFINITY K+ TRANSPORTER 5); potassium ion transmembrane transporter/ potassium:sodium symporter | chr4:7796850-7802251 REVERSE	high affinity K+ transporter 5	potassium transporter 5
Csa10g033400		-2.14833	0.0125737	-4.43314						AT4G13420	34.15	transport.potassium	Symbols: HAK5, ATHAK5 | HAK5 (HIGH AFFINITY K+ TRANSPORTER 5); potassium ion transmembrane transporter/ potassium:sodium symporter | chr4:7796850-7802251 REVERSE	high affinity K+ transporter 5	potassium transporter 5
Csa18g022950		-1.58812	0.0470136	-3.00657		3.42654	0.0419585	10.7521		AT5G52050	34.16	transport.ABC transporters and multidrug resistance systems	MATE efflux protein-related | chr5:21138862-21140643 FORWARD	MATE efflux family protein	MATE efflux family 5-like
Csa02g045020		-1.88838	0.00302571	-3.70219		5.55249	0.0243817	46.9316		AT5G52050	34.16	transport.ABC transporters and multidrug resistance systems	MATE efflux protein-related | chr5:21138862-21140643 FORWARD	MATE efflux family protein	MATE efflux family 5-like
Csa09g018530		1.0021	0.0471285	2.00291						AT3G28345	34.16	transport.ABC transporters and multidrug resistance systems	ABC transporter family protein | chr3:10593753-10598775 REVERSE	ABC transporter family protein	ABC transporter B family member 15	EC:3.6.1.3;EC:3.6.1.15	Adenosinetriphosphatase;Nucleoside-triphosphate phosphatase
Csa09g012970		-1.33578	0.00932316	-2.52412						AT3G27170	34.18	transport.unspecified anions	Symbols: CLC-B, ATCLC-B | CLC-B (CHLORIDE CHANNEL B); anion channel/ voltage-gated chloride channel | chr3:10024017-10027198 FORWARD	chloride channel B	chloride channel CLC-b
Csa17g007800		-0.957438	0.0365213	-1.94186		2.99236	0.0249994	7.95776		AT1G04570	34.99	transport.misc	integral membrane transporter family protein | chr1:1246728-1248775 REVERSE	Major facilitator superfamily protein	probable folate-biopterin transporter chloroplastic isoform X1
Csa09g094690		-1.33625	0.0441701	-2.52493						AT1G80320	35.1	not assigned.no ontology	oxidoreductase, 2OG-Fe(II) oxygenase family protein | chr1:30196782-30197896 FORWARD	2-oxoglutarate (2OG) and Fe(II)-dependent oxygenase superfamily protein	probable 2-oxoglutarate-dependent dioxygenase AOP1
Csa01g029970		-0.986819	0.0288141	-1.98181						AT3G24090	35.1	not assigned.no ontology	glutamine-fructose-6-phosphate transaminase (isomerizing)/ sugar binding / transaminase | chr3:8697838-8701008 REVERSE	glutamine-fructose-6-phosphate transaminase (isomerizing)s	glutamine--fructose-6-phosphate aminotransferase [isomerizing] 2-like	EC:2.6.1.16	Glutamine--fructose-6-phosphate transaminase (isomerizing)
Csa11g059590		-2.04251	0.014291	-4.11963						AT5G41040	35.1	not assigned.no ontology	transferase family protein | chr5:16431374-16433305 FORWARD	HXXXD-type acyl-transferase family protein	omega-hydroxypalmitate O-feruloyl transferase	EC:2.3.1.188;EC:2.3.1.144	Omega-hydroxypalmitate O-feruloyl transferase;Anthranilate N-benzoyltransferase
Csa16g032240		-1.28534	6.04619e-05	-2.4374		5.15359	0.0234691	35.5946		AT1G70640	35.1	not assigned.no ontology	octicosapeptide/Phox/Bem1p (PB1) domain-containing protein | chr1:26636255-26637127 FORWARD	octicosapeptide/Phox/Bem1p (PB1) domain-containing protein	octicosapeptide Phox Bem1p (PB1) domain-containing
Csa07g037510		-1.39987	0.00367455	-2.63879		5.71434	0.0234691	52.5034		AT1G70640	35.1	not assigned.no ontology	octicosapeptide/Phox/Bem1p (PB1) domain-containing protein | chr1:26636255-26637127 FORWARD	octicosapeptide/Phox/Bem1p (PB1) domain-containing protein	octicosapeptide Phox Bem1p (PB1) domain-containing
Csa06g038930		-2.88942	0.00384553	-7.40972		3.98377	0.0400229	15.821		AT2G36325	35.1	not assigned.no ontology	hydrolase, acting on ester bonds | chr2:15231393-15233281 FORWARD	GDSL-like Lipase/Acylhydrolase superfamily protein	GDSL esterase lipase At2g36325-like
Csa19g015520		-1.00515	0.0119951	-2.00715		3.70691	0.0234691	13.0584		AT3G11420	35.1	not assigned.no ontology	fringe-related protein | chr3:3591475-3594570 FORWARD	Protein of unknown function (DUF604)	beta-1,3-N-acetylglucosaminyltransferase lunatic (DUF604)
Csa13g057140		-1.05828	0.0171354	-2.08245		7.03622	0.0234691	131.254		AT4G00300	35.1	not assigned.no ontology	fringe-related protein | chr4:126509-130331 FORWARD	fringe-related protein	AF195115_13contains weak similarity to cerevisiae BOB1 (PIR:S45444)
Csa11g009660		-2.20836	0.0171778	-4.62151		7.11939	0.0234691	139.043		AT4G33467	35.1	not assigned.no ontology	unknown protein | chr4:16101464-16102196 REVERSE	unknown protein	PREDICTED: uncharacterized protein LOC104727594
Csa12g011360		-2.37231	0.0215696	-5.1777		7.4495	0.0234691	174.792		AT4G33467	35.1	not assigned.no ontology	unknown protein | chr4:16101464-16102196 REVERSE	unknown protein	PREDICTED: uncharacterized protein LOC104729912
Csa10g004530		-2.73102	0.020291	-6.63924		4.09204	0.0400426	17.054		AT4G36700	35.1	not assigned.no ontology	cupin family protein | chr4:17298200-17300367 REVERSE	RmlC-like cupins superfamily protein	vicilin-like seed storage At4g36700
Csa20g001790		-1.98598	3.75328e-12	-3.96131		8.27463	0.0234691	309.68		AT5G01300	35.1	not assigned.no ontology	phosphatidylethanolamine-binding family protein | chr5:121483-122525 REVERSE	PEBP (phosphatidylethanolamine-binding protein) family protein	PEBP (phosphatidylethanolamine-binding ) family
Csa13g001570		-1.99435	7.77452e-07	-3.98437		4.62697	0.0234691	24.7091		AT5G01300	35.1	not assigned.no ontology	phosphatidylethanolamine-binding family protein | chr5:121483-122525 REVERSE	PEBP (phosphatidylethanolamine-binding protein) family protein	PEBP (phosphatidylethanolamine-binding ) family
Csa08g062980		-2.25641	0.0140926	-4.77801		6.76273	0.0234691	108.589		AT5G01300	35.1	not assigned.no ontology	phosphatidylethanolamine-binding family protein | chr5:121483-122525 REVERSE	PEBP (phosphatidylethanolamine-binding protein) family protein	PEBP (phosphatidylethanolamine-binding ) family
Csa16g042360		-1.35782	0.0041175	-2.56298						AT1G78120	35.1.5	not assigned.no ontology.pentatricopeptide (PPR) repeat-containing protein	tetratricopeptide repeat (TPR)-containing protein | chr1:29393939-29396086 REVERSE	Tetratricopeptide repeat (TPR)-like superfamily protein	inactive TPR repeat-containing thioredoxin TTL3
Csa15g019680		-1.3646	0.0302142	-2.57506						AT3G15200	35.1.5	not assigned.no ontology.pentatricopeptide (PPR) repeat-containing protein	pentatricopeptide (PPR) repeat-containing protein | chr3:5117489-5119060 REVERSE	Tetratricopeptide repeat (TPR)-like superfamily protein	pentatricopeptide repeat-containing At3g15200
Csa07g050780		-1.49553	0.0169145	-2.81968		2.64042	0.0424454	6.23514		AT1G78120	35.1.5	not assigned.no ontology.pentatricopeptide (PPR) repeat-containing protein	tetratricopeptide repeat (TPR)-containing protein | chr1:29393939-29396086 REVERSE	Tetratricopeptide repeat (TPR)-like superfamily protein	inactive TPR repeat-containing thioredoxin TTL3
Csa03g021170		-1.02944	0.0421259	-2.04124						AT1G17380	35.2	not assigned.unknown	Symbols: JAZ5, TIFY11A | JAZ5 (JASMONATE-ZIM-DOMAIN PROTEIN 5) | chr1:5955488-5957212 REVERSE	jasmonate-zim-domain protein 5	TIFY 11A
Csa14g024530		-1.24344	0.0238298	-2.36762						AT1G19180	35.2	not assigned.unknown	Symbols: JAZ1, TIFY10A | JAZ1 (JASMONATE-ZIM-DOMAIN PROTEIN 1); protein binding | chr1:6622094-6623620 FORWARD	jasmonate-zim-domain protein 1	TIFY 10A
Csa15g024150		-1.26055	0.00109619	-2.39587						AT3G17860	35.2	not assigned.unknown	Symbols: JAZ3, JAI3, TIFY6B | JAZ3 (JASMONATE-ZIM-DOMAIN PROTEIN 3) | chr3:6119767-6123019 FORWARD	jasmonate-zim-domain protein 3	jasmonate-zim-domain 3
Csa09g076040		-1.01044	0.0302142	-2.01452						AT1G72450	35.2	not assigned.unknown	Symbols: JAZ6, TIFY11B | JAZ6 (JASMONATE-ZIM-DOMAIN PROTEIN 6) | chr1:27274065-27276317 REVERSE	jasmonate-zim-domain protein 6	TIFY 11B
Csa16g039970		-0.96185	0.0346342	-1.94781						AT1G75860	35.2	not assigned.unknown	unknown protein | chr1:28484163-28485951 REVERSE	unknown protein	DNA ligase
Csa19g056030		-1.16934	0.0244217	-2.24908						AT2G18969	35.2	not assigned.unknown	FUNCTIONS IN: molecular_function unknown; INVOLVED IN: biological_process unknown; LOCATED IN: cellular_component unknown; BEST Arabidopsis thaliana protein match is: transcription factor/ transcription regulator (TAIR:AT4G30180.1); Has 49 Blast hits to 49 proteins in 8 species: Archae - 0; Bacteria - 0; Metazoa - 0; Fungi - 0; Plants - 49; Viruses - 0; Other Eukaryotes - 0 (source: NCBI BLink). …	BEST Arabidopsis thaliana protein match is: sequence-specific DNA binding transcription factors	transcription factor transcription regulator
Csa01g042200		-1.54034	0.000307533	-2.90863						AT2G18969	35.2	not assigned.unknown	FUNCTIONS IN: molecular_function unknown; INVOLVED IN: biological_process unknown; LOCATED IN: cellular_component unknown; BEST Arabidopsis thaliana protein match is: transcription factor/ transcription regulator (TAIR:AT4G30180.1); Has 49 Blast hits to 49 proteins in 8 species: Archae - 0; Bacteria - 0; Metazoa - 0; Fungi - 0; Plants - 49; Viruses - 0; Other Eukaryotes - 0 (source: NCBI BLink). …	BEST Arabidopsis thaliana protein match is: sequence-specific DNA binding transcription factors	transcription factor transcription regulator
Csa10g015520		-2.27617	0.0370423	-4.84389						AT4G27350	35.2	not assigned.unknown	unknown protein | chr4:13690821-13692796 REVERSE	Protein of unknown function (DUF1223)	membrane lipo lipid attachment site (DUF1223)
Csa08g007270		-1.65473	0.015723	-3.14865						AT5G15190	35.2	not assigned.unknown	unknown protein | chr5:4932850-4933577 REVERSE	unknown protein	PREDICTED: uncharacterized protein LOC104705795
Csa11g072120		-1.10373	0.0136915	-2.1491						AT5G42900	35.2	not assigned.unknown	unknown protein | chr5:17197641-17199793 REVERSE	cold regulated gene 27	cold regulated 27
Csa20g066690		-1.24989	0.000175172	-2.37823						AT5G42900	35.2	not assigned.unknown	unknown protein | chr5:17197641-17199793 REVERSE	cold regulated gene 27	cold regulated 27
Csa18g029880		-1.02449	0.0377263	-2.03424						AT5G56980	35.2	not assigned.unknown	unknown protein | chr5:23056080-23057742 REVERSE	unknown protein	AT5g56980 MHM17_10
Csa14g016730		-1.66489	0.00115203	-3.1709		2.92456	0.0271392	7.59243		AT1G13740	35.2	not assigned.unknown	Symbols: AFP2 | AFP2 (ABI FIVE BINDING PROTEIN 2) | chr1:4713674-4715407 FORWARD	ABI five binding protein 2	ninja-family AFP2
Csa17g019090		-1.44106	0.00507134	-2.7152		3.21473	0.0253587	9.2839		AT1G13740	35.2	not assigned.unknown	Symbols: AFP2 | AFP2 (ABI FIVE BINDING PROTEIN 2) | chr1:4713674-4715407 FORWARD	ABI five binding protein 2	ninja-family AFP2
Csa17g020350		-1.41981	0.000344622	-2.6755		3.92132	0.0256544	15.1508		AT1G14780	35.2	not assigned.unknown	FUNCTIONS IN: molecular_function unknown; INVOLVED IN: biological_process unknown; LOCATED IN: cellular_component unknown; EXPRESSED IN: 13 plant structures; EXPRESSED DURING: 6 growth stages; CONTAINS InterPro DOMAIN/s: Membrane attack complex component/perforin/complement C9 (InterPro:IPR001862); BEST Arabidopsis thaliana protein match is: unknown protein (TAIR:AT4G24290.2); Has 119 Blast hits …	MAC/Perforin domain-containing protein	MACPF domain-containing At1g14780
Csa17g024990		-1.49262	0.00168742	-2.81399		2.63485	0.0315643	6.21112		AT1G19180	35.2	not assigned.unknown	Symbols: JAZ1, TIFY10A | JAZ1 (JASMONATE-ZIM-DOMAIN PROTEIN 1); protein binding | chr1:6622094-6623620 FORWARD	jasmonate-zim-domain protein 1	TIFY 10A
Csa03g023010		-1.34628	0.00572486	-2.54256		2.08409	0.0450315	4.24009		AT1G19180	35.2	not assigned.unknown	Symbols: JAZ1, TIFY10A | JAZ1 (JASMONATE-ZIM-DOMAIN PROTEIN 1); protein binding | chr1:6622094-6623620 FORWARD	jasmonate-zim-domain protein 1	TIFY 10A
Csa14g037770		-1.89436	0.00558223	-3.71756		2.86509	0.0505264	7.28582		AT1G30135	35.2	not assigned.unknown	Symbols: JAZ8, TIFY5A | JAZ8 (JASMONATE-ZIM-DOMAIN PROTEIN 8) | chr1:10596492-10597239 FORWARD	jasmonate-zim-domain protein 8	TIFY 5A-like
Csa03g033300		-1.96864	0.00107426	-3.91399		4.61572	0.0239776	24.5171		AT1G30135	35.2	not assigned.unknown	Symbols: JAZ8, TIFY5A | JAZ8 (JASMONATE-ZIM-DOMAIN PROTEIN 8) | chr1:10596492-10597239 FORWARD	jasmonate-zim-domain protein 8	TIFY 5A-like
Csa17g043100		-2.02954	7.16096e-06	-4.08276		4.19412	0.0253587	18.3044		AT1G30135	35.2	not assigned.unknown	Symbols: JAZ8, TIFY5A | JAZ8 (JASMONATE-ZIM-DOMAIN PROTEIN 8) | chr1:10596492-10597239 FORWARD	jasmonate-zim-domain protein 8	TIFY 5A-like
Csa19g025020		-1.18604	0.0374615	-2.27527		1.97705	0.0473759	3.93687		AT3G17860	35.2	not assigned.unknown	Symbols: JAZ3, JAI3, TIFY6B | JAZ3 (JASMONATE-ZIM-DOMAIN PROTEIN 3) | chr3:6119767-6123019 FORWARD	jasmonate-zim-domain protein 3	jasmonate-zim-domain 3
Csa13g015820		-1.56707	0.0018104	-2.96302		3.06424	0.0294316	8.36426		AT5G13220	35.2	not assigned.unknown	Symbols: JAZ10, TIFY9, JAS1 | JAZ10 (JASMONATE-ZIM-DOMAIN PROTEIN 10) | chr5:4218888-4220814 FORWARD	jasmonate-zim-domain protein 10	jasmonate-zim-domain 10
Csa20g018590		-1.61393	0.00559359	-3.06084		2.32296	0.0502605	5.00356		AT5G13220	35.2	not assigned.unknown	Symbols: JAZ10, TIFY9, JAS1 | JAZ10 (JASMONATE-ZIM-DOMAIN PROTEIN 10) | chr5:4218888-4220814 FORWARD	jasmonate-zim-domain protein 10	jasmonate-zim-domain 10
Csa08g005100		-1.64163	2.64669e-06	-3.12019		3.09194	0.0260521	8.52641		AT5G13220	35.2	not assigned.unknown	Symbols: JAZ10, TIFY9, JAS1 | JAZ10 (JASMONATE-ZIM-DOMAIN PROTEIN 10) | chr5:4218888-4220814 FORWARD	jasmonate-zim-domain protein 10	jasmonate-zim-domain 10
Csa07g035930		-1.15967	0.00168742	-2.23406		4.00401	0.0234691	16.0446		AT1G69260	35.2	not assigned.unknown	Symbols: AFP1 | AFP1 (ABI FIVE BINDING PROTEIN) | chr1:26039048-26040720 FORWARD	ABI five binding protein	ninja-family AFP1-like
Csa16g030570		-1.33141	0.000422223	-2.51649		5.69445	0.0234691	51.7845		AT1G69260	35.2	not assigned.unknown	Symbols: AFP1 | AFP1 (ABI FIVE BINDING PROTEIN) | chr1:26039048-26040720 FORWARD	ABI five binding protein	ninja-family AFP1-like
Csa05g085940		-1.62576	2.48396e-06	-3.08605		4.42243	0.0234691	21.4429		AT1G69260	35.2	not assigned.unknown	Symbols: AFP1 | AFP1 (ABI FIVE BINDING PROTEIN) | chr1:26039048-26040720 FORWARD	ABI five binding protein	ninja-family AFP1-like
Csa09g023040		-1.12773	0.0045928	-2.18514		6.16892	0.0234691	71.9501		AT3G29575	35.2	not assigned.unknown	Symbols: AFP3 | AFP3 (ABI FIVE BINDING PROTEIN 3) | chr3:11382214-11384004 REVERSE	ABI five binding protein 3	ninja-family AFP3-like
Csa07g036350		-1.08566	0.0388332	-2.12234		3.82799	0.0234691	14.2017		AT1G69610	35.2	not assigned.unknown	structural constituent of ribosome | chr1:26186954-26189489 FORWARD	Protein of unknown function (DUF1666)	zinc finger FYVE domain (DUF1666)
Csa16g031050		-1.09664	0.00492537	-2.13855		2.66133	0.0266938	6.32617		AT1G69610	35.2	not assigned.unknown	structural constituent of ribosome | chr1:26186954-26189489 FORWARD	Protein of unknown function (DUF1666)	zinc finger FYVE domain (DUF1666)
Csa16g038840		-1.24634	0.0061593	-2.37239		1.82313	0.0532556	3.53848		AT1G74950	35.2	not assigned.unknown	Symbols: JAZ2, TIFY10B | TIFY10B | chr1:28148575-28150444 REVERSE	TIFY domain/Divergent CCT motif family protein	TIFY 10B
Csa09g094360		-1.16232	0.020291	-2.23817		2.10657	0.0451151	4.30667		AT1G80610	35.2	not assigned.unknown	unknown protein | chr1:30300733-30304033 REVERSE	unknown protein	At1g80610 T21F11_6
Csa04g066090		-1.86646	0.000288876	-3.64636		5.46841	0.0234691	44.2748		AT2G46940	35.2	not assigned.unknown	unknown protein | chr2:19286658-19287581 REVERSE	unknown protein	PREDICTED: uncharacterized protein LOC104783280
Csa01g003080		-2.27653	2.94021e-05	-4.8451		8.81367	0.0234691	449.967		AT3G03341	35.2	not assigned.unknown	unknown protein | chr3:790130-790648 REVERSE	unknown protein	Little 1
Csa06g007220		-1.16688	0.0111322	-2.24526		6.98752	0.0234691	126.897		AT3G27250	35.2	not assigned.unknown	unknown protein | chr3:10061545-10062731 FORWARD	unknown protein	PREDICTED: uncharacterized protein LOC104790376
Csa04g015060		-1.46378	3.97413e-05	-2.75831		6.92445	0.0234691	121.469		AT3G27250	35.2	not assigned.unknown	unknown protein | chr3:10061545-10062731 FORWARD	unknown protein	PREDICTED: uncharacterized protein LOC104779952
Csa09g014100		-1.61211	6.08801e-06	-3.05698		7.34616	0.0234691	162.71		AT3G27250	35.2	not assigned.unknown	unknown protein | chr3:10061545-10062731 FORWARD	unknown protein	PREDICTED: uncharacterized protein LOC104710546
Csa09g068000		-1.28857	0.0145794	-2.44286		2.52968	0.0308806	5.77445		AT3G55880	35.2	not assigned.unknown	unknown protein | chr3:20736571-20738913 FORWARD	Alpha/beta hydrolase related protein	Alpha beta hydrolase related
Csa13g051020		-1.69132	1.12857e-05	-3.22951		3.15267	0.0247145	8.89302		AT4G12580	35.2	not assigned.unknown	unknown protein | chr4:7449274-7449779 REVERSE	unknown protein	---NA---
Csa12g013540		-1.12811	0.0396204	-2.18573		2.42274	0.0312584	5.36188		AT4G32480	35.2	not assigned.unknown	unknown protein | chr4:15676404-15677973 FORWARD	Protein of unknown function (DUF506)	sugar phosphate (DUF506)
Csa12g004230		-2.01831	0.00623625	-4.05108		4.36699	0.0256393	20.6346		AT4G36950	35.2	not assigned.unknown	Symbols: MAPKKK21 | MAPKKK21; ATP binding / protein kinase/ protein serine/threonine kinase | chr4:17422572-17423901 REVERSE	mitogen-activated protein kinase kinase kinase 21	mitogen-activated kinase kinase kinase NPK1-like	EC:2.7.11	Transferring phosphorus-containing groups
Csa11g004480		-1.78379	0.0178421	-3.4433		4.12222	0.0359539	17.4146		AT4G36950	35.2	not assigned.unknown	Symbols: MAPKKK21 | MAPKKK21; ATP binding / protein kinase/ protein serine/threonine kinase | chr4:17422572-17423901 REVERSE	mitogen-activated protein kinase kinase kinase 21	mitogen-activated kinase kinase kinase NPK1-like	EC:2.7.11	Transferring phosphorus-containing groups
Csa20g003220		-1.72885	6.55031e-05	-3.31463		5.78195	0.0234691	55.0224		AT5G03210	35.2	not assigned.unknown	unknown protein | chr5:762787-763321 REVERSE	unknown protein	E3 ubiquitin- ligase
Csa13g003140		-1.85534	4.44707e-06	-3.61838		6.12599	0.0234691	69.8403		AT5G03210	35.2	not assigned.unknown	unknown protein | chr5:762787-763321 REVERSE	unknown protein	E3 ubiquitin- ligase
Csa08g061400		-1.86398	5.09924e-08	-3.64012		6.28952	0.0234691	78.2229		AT5G03210	35.2	not assigned.unknown	unknown protein | chr5:762787-763321 REVERSE	unknown protein	E3 ubiquitin- ligase
Csa13g007200		-2.78188	0.00935778	-6.8775		7.73226	0.0234691	212.639		AT5G05220	35.2	not assigned.unknown	unknown protein | chr5:1550267-1550928 FORWARD	unknown protein	AF446875_1AT5g05220 K18I23_2
Csa12g078050		-1.81828	0.00011089	-3.5266		4.35479	0.0295594	20.4607		AT5G40790	35.2	not assigned.unknown	unknown protein | chr5:16330115-16331026 REVERSE	unknown protein	PREDICTED: uncharacterized protein LOC104732733
Csa11g059290		-1.62782	0.00471166	-3.09046		5.73145	0.0234691	53.13		AT5G40790	35.2	not assigned.unknown	unknown protein | chr5:16330115-16331026 REVERSE	unknown protein	PREDICTED: uncharacterized protein LOC104724447
Csa20g080750		-1.23835	0.0443496	-2.35928		5.62892	0.0234691	49.4849		AT5G46600	35.2	not assigned.unknown	unknown protein | chr5:18907671-18910838 REVERSE	Aluminium activated malate transporter family protein	aluminum activated malate transporter family
Csa18g003430		-2.88936	2.5355e-05	-7.4094		5.91354	0.0234691	60.2772		AT5G46610	35.2	not assigned.unknown	unknown protein | chr5:18912667-18915779 REVERSE	Aluminium activated malate transporter family protein	aluminum activated malate transporter family
Csa11g065360		-2.9477	2.4604e-06	-7.71518		5.49467	0.0234691	45.088		AT5G46610	35.2	not assigned.unknown	unknown protein | chr5:18912667-18915779 REVERSE	Aluminium activated malate transporter family protein	aluminum activated malate transporter family
Csa18g021090		-1.96335	0.00022547	-3.89967		6.82966	0.0234691	113.745		AT5G50360	35.2	not assigned.unknown	unknown protein | chr5:20505180-20506338 REVERSE	unknown protein	von willebrand factor A domain
Csa11g081800		-2.34513	2.22928e-05	-5.08105		7.94755	0.0234691	246.86		AT5G50360	35.2	not assigned.unknown	unknown protein | chr5:20505180-20506338 REVERSE	unknown protein	von willebrand factor A domain
Csa11g083980		-2.45266	2.64669e-06	-5.47423		6.06767	0.0234691	67.0736		AT5G52300	35.2	not assigned.unknown	unknown protein | chr3:790130-790648 REVERSE	CAP160 protein	low-temperature-induced 65 kDa -like
Csa11g084120		-1.02382	0.0193169	-2.03329		3.16141	0.0245685	8.94701		AT5G52420	35.2	not assigned.unknown	unknown protein | chr5:21281773-21282806 FORWARD	unknown protein	AT5g52420 K24M7_17
Csa02g070650		-1.119	0.0443496	-2.17196		3.20643	0.0337141	9.23065		AT5G62520	35.2	not assigned.unknown	Symbols: SRO5 | SRO5 (SIMILAR TO RCD ONE 5); NAD+ ADP-ribosyltransferase | chr5:25097998-25099907 FORWARD	similar to RCD one 5	probable inactive poly [ADP-ribose] polymerase SRO5	EC:2.4.2.30	NAD(+) ADP-ribosyltransferase
Csa18g036880		-2.14242	4.05382e-05	-4.41501		4.54242	0.032605	23.3027		AT5G63350	35.2	not assigned.unknown	unknown protein | chr5:25380000-25381183 REVERSE	unknown protein	von willebrand factor A domain
Csa02g075980		-1.42156	7.49324e-05	-2.67876		7.95612	0.0234691	248.331		AT5G66780	35.2	not assigned.unknown	unknown protein | chr5:26663573-26664403 FORWARD	unknown protein	late embryogenesis abundant
Csa03g022710		1.55959	0.0255253	2.9477						AT1G18835	35.1	not assigned.no ontology	Symbols: MIF3 | MIF3 (MINI ZINC FINGER) | chr1:6496098-6496396 REVERSE	mini zinc finger	mini zinc finger 3-like
Csa14g030860		0.953597	0.0148046	1.9367						AT1G23750	35.1	not assigned.no ontology	DNA-binding protein-related | chr1:8400151-8401487 FORWARD	Nucleic acid-binding	Nucleic acid- OB-fold
Csa10g032940		1.02519	0.00807155	2.03523						AT4G13840	35.1	not assigned.no ontology	transferase family protein | chr4:8013893-8016486 REVERSE	HXXXD-type acyl-transferase family protein	ECERIFERUM 26
Csa00382s080		0.983828	0.00339874	1.97771						AT4G13840	35.1	not assigned.no ontology	transferase family protein | chr4:8013893-8016486 REVERSE	HXXXD-type acyl-transferase family protein	ECERIFERUM 26
Csa11g020380		1.00357	0.00527851	2.00495						AT4G24350	35.1	not assigned.no ontology	phosphorylase family protein | chr4:12609528-12611468 FORWARD	Phosphorylase superfamily protein	bark storage A-like
Csa16g009320		1.16577	0.0100371	2.24352		-2.08643	0.0359507	-4.24696		AT2G32100	35.1	not assigned.no ontology	Symbols: ATOFP16, OFP16 | OFP16 (ARABIDOPSIS THALIANA OVATE FAMILY PROTEIN 16) | chr2:13647852-13648785 FORWARD	ovate family protein 16	transcription repressor OFP16
Csa01g020320		1.04038	0.0362671	2.05677		-2.01709	0.0393935	-4.04768		AT3G17640	35.1	not assigned.no ontology	leucine-rich repeat family protein | chr3:6032393-6033583 FORWARD	Leucine-rich repeat (LRR) family protein	leucine-rich repeat receptor-like serine threonine- kinase BAM1
Csa16g012460		1.20441	0.0260599	2.30443						AT2G31160	35.2	not assigned.unknown	Symbols: LSH3 | LSH3 (LIGHT SENSITIVE HYPOCOTYLS 3) | chr2:13277811-13278745 FORWARD	Protein of unknown function (DUF640)	LIGHT-DEPENDENT SHORT HYPOCOTYLS 3
Csa18g023850		1.42675	0.000213107	2.68841						AT5G52900	35.2	not assigned.unknown	unknown protein | chr5:21452442-21453808 REVERSE	unknown protein	probable membrane-associated kinase regulator 6
Csa17g015780		0.976931	0.0017298	1.96827						AT1G11700	35.2	not assigned.unknown	unknown protein | chr1:3945737-3946613 FORWARD	Protein of unknown function	AC007296_14ESTs gb
Csa14g014490		0.962047	0.0466507	1.94807						AT1G11700	35.2	not assigned.unknown	unknown protein | chr1:3945737-3946613 FORWARD	Protein of unknown function	AC007296_14ESTs gb
Csa01g007160		1.34637	0.0119951	2.54271		-2.27085	0.0404453	-4.82607		AT3G06145	35.2	not assigned.unknown	unknown protein | chr3:1859924-1860650 REVERSE	unknown protein	RING zinc finger
Csa08g008170		1.01435	0.00816639	2.01999		-3.34127	0.023772	-10.1349		AT5G16030	35.2	not assigned.unknown	unknown protein | chr5:5238178-5240748 FORWARD	unknown protein	mental retardation GTPase activating
Genes with orthologues in plants other than A. thaliana
Csa07g023250		1.01468	0.00865151	2.02045										HNH endonuclease	HNH endonuclease
Csa04g007650		1.07469	0.0368272	2.10626										Putative Protein	---NA---
Csa04g029350		1.47235	0.00100983	2.77474										Putative Protein	F-box At1g50870
Csa14g053230		1.65575	0.0391039	3.15087										hydroxycinnamoyl-CoA shikimate/quinate hydroxycinnamoyl transferase	shikimate O-hydroxycinnamoyltransferase-like	EC:2.3.1.133;EC:2.3.1.99	Shikimate O-hydroxycinnamoyltransferase;Quinate O-hydroxycinnamoyltransferase
Csa19g045050		2.34299	0.0191681	5.07352										Putative Protein	---NA---
Csa02g016300		2.76426	0.000288876	6.79401										Fasciclin-like arabinogalactan family protein	FAS1 domain-containing SELMODRAFT_448915-like
Csa06817s010		3.54951	0.0466925	11.7087										Putative Protein	GDSL esterase lipase At2g04570	EC:3.1.1.1	Carboxylesterase
Csa04g033640		-3.38317	3.0884e-07	-10.4336		7.71917	0.0234691	210.718						unknown protein	PREDICTED: uncharacterized protein LOC104780663
Csa07g003940		-2.70221	0.0337289	-6.50796		4.19532	0.0394909	18.3197						cytochrome P450	cytochrome P450 76C3-like	EC:1.14.13	Acting on paired donors, with incorporation or reduction of molecular oxygen. The oxygen incorporated need not be derived from O(2)
Csa17g049970		-2.08011	0.00904477	-4.22841		7.75814	0.0234691	216.488						glycine-rich protein	hypothetical protein LE_TR20317_c0_g1_i1_g.64717, partial
Csa01g012470		-1.99286	1.502e-06	-3.98026		4.55775	0.0234691	23.5515						cytochrome c biogenesis protein family	cytochrome c biogenesis chloroplastic
Csa19g010980		-1.95961	0.0263142	-3.88957		6.86236	0.0234691	116.353						nuclear transport factor 2 (NTF2) family protein / RNA recognition motif (RRM)-containing protein	ninja-family AFP3-like
Csa05g072080		-1.94605	0.0444107	-3.85319		5.43358	0.0253587	43.2187						17.6 kDa class II heat shock protein	kDa class II heat shock
Csa15g076380		-1.78468	0.000808616	-3.44541		5.09169	0.0234691	34.0998						Plant protein of unknown function (DUF827)	WEB family At2g17940-like
Csa04g047130		-1.65211	6.21589e-10	-3.14292		3.23702	0.0239776	9.42842						NAD(P)-binding Rossmann-fold superfamily protein	UDP-arabinose 4-epimerase 1	EC:5.1.3.5;EC:5.1.3.2	UDP-arabinose 4-epimerase;UDP-glucose 4-epimerase
Csa17g070910		-1.58619	0.0194203	-3.00255		3.17832	0.0318971	9.05254						IAA-leucine resistant (ILR)-like gene 6	IAA-amino acid hydrolase ILR1-like 6	EC:3.4.13;EC:3.5.1.32	Acting on peptide bonds (peptidases);Hippurate hydrolase
Csa11g015900		-1.42715	0.0471285	-2.68915		2.58874	0.039	6.01573						nodulin MtN21 /EamA-like transporter family protein	nodulin 21 -like transporter family
Csa10g022460		-1.2301	0.00572486	-2.34584		6.46962	0.0234691	88.6238						Galactosyltransferase family protein	Galactosyltransferase family
Csa06g031740		-1.18751	0.0368272	-2.27759		2.62357	0.0307638	6.16275						Calcium-dependent phosphotriesterase superfamily protein	STRICTOSIDINE SYNTHASE-LIKE 9-like	EC:4.3.3.2	Strictosidine synthase
Csa08g001350		-0.998259	0.0193169	-1.99759		3.86907	0.0234691	14.6119						fringe-related protein	AF195115_13contains weak similarity to cerevisiae BOB1 (PIR:S45444)
Csa09g084840		-0.995486	0.0258346	-1.99375		4.67895	0.0234691	25.6155						Transducin/WD40 repeat-like superfamily protein	uncharacterized WD repeat-containing isoform X1
Csa03g020670		-0.948066	0.049698	-1.92928		2.09256	0.0420322	4.26504						Curculin-like (mannose-binding) lectin family protein	epidermis-specific secreted glyco EP1-like
Csa09g083890		-5.01676	0.000615413	-32.3739										Putative Protein	PREDICTED: uncharacterized protein LOC104708040
Csa02g053440		-3.20705	0.0254623	-9.23463										Spc97 / Spc98 family of spindle pole body (SBP) component	Spc97 Spc98 family of spindle pole body (SBP) component
Csa07g015450		-2.75039	0.0255253	-6.72897										Protein kinase superfamily protein	mitogen-activated kinase kinase kinase ANP1-like
Csa05g009730		-2.41713	0.00102916	-5.34109										cytochrome p450 79c2	dihomomethionine N-hydroxylase-like	EC:1.14.13	Acting on paired donors, with incorporation or reduction of molecular oxygen. The oxygen incorporated need not be derived from O(2)
Csa19g023590		-2.2346	0.0368506	-4.70634										nitrile specifier protein 2	nitrile specifier 2
Csa09g008840		-2.0201	0.000729248	-4.05611										allene oxide cyclase 2	allene oxide cyclase chloroplastic	EC:5.3.99.6	Allene-oxide cyclase
Csa08g021280		-1.8646	0.000102667	-3.64168										myrosinase-binding protein 2	myrosinase-binding 2-like
Csa20g044800		-1.68321	0.00580833	-3.21142										myrosinase-binding protein 2	myrosinase-binding 2
Csa13g030460		-1.60052	0.0187345	-3.03252										myrosinase-binding protein 2	myrosinase-binding 2-like
Csa12g031790		-1.56459	0.00288877	-2.95794										Tyrosine transaminase family protein	cystine lyase CORI3-like	EC:2.6.1.12;EC:4.4.1.8;EC:2.6.1.5;EC:2.6.1.2;EC:2.6.1.1;EC:2.6.1.27	Alanine--oxo-acid transaminase;Cystathionine beta-lyase;Tyrosine transaminase;Alanine transaminase;Aspartate transaminase;Tryptophan transaminase
Csa04g016030		-1.55574	0.00558223	-2.93983										ribulose-bisphosphate carboxylases	ribulose 1,5-bisphosphate carboxylase oxygenase large subunit (chloroplast)	EC:4.1.1.39	Ribulose-bisphosphate carboxylase
Csa07g001830		-1.33657	0.0302615	-2.5255										Glycosyl hydrolase family protein	BnaC09g26910D
Csa09g069460		-1.31987	0.000216317	-2.49644										Calcium-dependent phosphotriesterase superfamily protein	STRICTOSIDINE SYNTHASE-LIKE 9-like	EC:4.3.3.2	Strictosidine synthase
Csa11g022370		-1.3084	0.0466925	-2.47667										Tyrosine transaminase family protein	cystine lyase CORI3-like	EC:2.6.1.12;EC:4.4.1.8;EC:2.6.1.5;EC:2.6.1.2;EC:2.6.1.1;EC:2.6.1.27	Alanine--oxo-acid transaminase;Cystathionine beta-lyase;Tyrosine transaminase;Alanine transaminase;Aspartate transaminase;Tryptophan transaminase
Csa10g045600		-1.30494	0.029563	-2.47073										G7LHI8 (Putative uncharacterized protein)	BnaUnng00870D
Csa00495s130		-1.202	0.0090345	-2.30058										Photosystem I	PSI P700 apo A2 (chloroplast)
Csa02214s010		-1.15925	0.00816639	-2.23342										Integrin-linked protein kinase family	serine threonine- kinase STY8	EC:2.7.11.25;EC:2.7.11;EC:2.7.12.1	Mitogen-activated protein kinase kinase kinase;Transferring phosphorus-containing groups;Dual-specificity kinase
Csa04g043410		-0.971108	0.0171619	-1.96035										Calcium-dependent phosphotriesterase superfamily protein	STRICTOSIDINE SYNTHASE-LIKE 9-like	EC:4.3.3.2	Strictosidine synthase
Csa16g037870		0.979904	0.0171619	1.97233		-3.63034	0.0234691	-12.3835						germin-like protein 1	germin subfamily 3 member 1
Csa11g083530		1.40747	0.0331665	2.65272		-3.25829	0.0257686	-9.56851						cytochrome P450	alkane hydroxylase MAH1-like

## Sheet: 35S acdS
Category: Differentially-regulated genes in shoots of a C. sativa 35S::acdS line in response to salinity stress (15 dSm-1).
Induced
Less Induced
More Induced
Down-Regulated
Less Down Regulated
More Down Regulated
		Expression in control after salt stress				Expression in transgenic line relative to control after salt stress
C. sativa Gene		Log 2 Fold Change	FDR	Fold Change		Log 2 Fold Change	FDR	Fold Change		A. thaliana Orthologous Gene	MAPMAN Bin Code	MAPMAN Bin Name	MAPMAN Description	MAPMAN Annotation	KEGG Description	KEGG Enzyme Code	KEGG Enzyme Name
Csa17g025490		-1.11281	0.0119057	-2.16267						AT1G19670	1.1	photosyntesis,stress	Symbols: ATCLH1, CORI1, ATHCOR1 | ATCLH1 (ARABIDOPSIS THALIANA CORONATINE-INDUCED PROTEIN 1); chlorophyllase | chr1:6803611-6805044 REVERSE	chlorophyllase 1	chlorophyllase-1	EC:3.1.1.14;EC:3.1.1.1	Chlorophyllase;Carboxylesterase
Csa16g006470		-0.991658	0.00432097	-1.98847						AT3G59480	2.2.1.1	major CHO metabolism.degradation.sucrose.fructokinase	pfkB-type carbohydrate kinase family protein | chr3:21983021-21984598 FORWARD	pfkB-like carbohydrate kinase family protein	probable fructokinase-4	EC:2.7.1.15;EC:2.7.1.4;EC:2.7.1.1	Ribokinase;Fructokinase;Hexokinase
Csa05g090010		-1.03741	0.00273186	-2.05253						AT3G59480	2.2.1.1	major CHO metabolism.degradation.sucrose.fructokinase	pfkB-type carbohydrate kinase family protein | chr3:21983021-21984598 FORWARD	pfkB-like carbohydrate kinase family protein	probable fructokinase-4	EC:2.7.1.15;EC:2.7.1.4;EC:2.7.1.1	Ribokinase;Fructokinase;Hexokinase
Csa12g034240		-1.19094	0.00381262	-2.28302						AT4G22590	3.2.2	minor CHO metabolism.trehalose.TPP	trehalose-6-phosphate phosphatase, putative | chr4:11893499-11896480 REVERSE	Haloacid dehalogenase-like hydrolase (HAD) superfamily protein	probable trehalose-phosphate phosphatase G	EC:3.1.3.12;EC:3.1.3.41	Trehalose-phosphatase;4-nitrophenylphosphatase
Csa11g023650		-1.24388	0.0232376	-2.36834						AT4G22590	3.2.2	minor CHO metabolism.trehalose.TPP	trehalose-6-phosphate phosphatase, putative | chr4:11893499-11896480 REVERSE	Haloacid dehalogenase-like hydrolase (HAD) superfamily protein	probable trehalose-phosphate phosphatase G	EC:3.1.3.12;EC:3.1.3.41	Trehalose-phosphatase;4-nitrophenylphosphatase
Csa07g048690		1.19769	0.0241856	2.29372		4.24768	0.0234691	18.9968		AT1G77120	5.3	fermentation.ADH	Symbols: ADH1, ADH, ATADH, ATADH1 | ADH1 (ALCOHOL DEHYDROGENASE 1); alcohol dehydrogenase | chr1:28975394-28977417 FORWARD	alcohol dehydrogenase 1	alcohol dehydrogenase	EC:1.1.1.1	Alcohol dehydrogenase
Csa09g083810		1.18843	0.0275065	2.27905		3.76618	0.0234691	13.6061		AT1G77120	5.3	fermentation.ADH	Symbols: ADH1, ADH, ATADH, ATADH1 | ADH1 (ALCOHOL DEHYDROGENASE 1); alcohol dehydrogenase | chr1:28975394-28977417 FORWARD	alcohol dehydrogenase 1	alcohol dehydrogenase class-P	EC:1.1.1.1	Alcohol dehydrogenase
Csa20g040860		-1.26806	0.0233507	-2.40837						AT5G24420	7.1.2	OPP.oxidative PP.6-phosphogluconolactonase	glucosamine/galactosamine-6-phosphate isomerase-related | chr5:8336614-8338008 REVERSE	6-phosphogluconolactonase 5	probable 6-phosphogluconolactonase 3	EC:3.1.1.31;EC:3.1.1.1	6-phosphogluconolactonase;Carboxylesterase
Csa16g005860		-2.95395	0.0186751	-7.7487		6.87288	0.0234691	117.204		AT3G60100	8.1.2	TCA / org. transformation.TCA.CS	Symbols: CSY5 | CSY5 (citrate synthase 5); citrate (SI)-synthase/ transferase, transferring acyl groups, acyl groups converted into alkyl on transfer | chr3:22192730-22196447 FORWARD	citrate synthase 5	citrate synthase mitochondrial	EC:2.3.3.1	Citrate (Si)-synthase
Csa02g041670		-1.50648	0.0285738	-2.84117		-1.80853	0.0519102	-3.50286		AT5G50950	8.1.8	TCA / org. transformation.TCA.fumarase	fumarate hydratase, putative / fumarase, putative | chr5:20729612-20733516 FORWARD	FUMARASE 2	fumarase 1	EC:4.2.1.2	Fumarate hydratase
Csa14g031160		-1.96467	0.0241856	-3.90323						AT1G24070	10.2	cell wall.cellulose synthesis	Symbols: ATCSLA10, CSLA10 | ATCSLA10; cellulose synthase/ transferase, transferring glycosyl groups | chr1:8516238-8519734 REVERSE	cellulose synthase-like A10	probable mannan synthase 10
Csa04g063240		1.102	0.0378283	2.14652						AT2G45310	10.1.6	cell wall.precursor synthesis.GAE	Symbols: GAE4 | GAE4 (UDP-D-GLUCURONATE 4-EPIMERASE 4); binding / catalytic/ coenzyme binding / racemase and epimerase, acting on carbohydrates and derivatives | chr2:18682081-18684042 FORWARD	UDP-D-glucuronate 4-epimerase 4	UDP-glucuronate 4-epimerase 4	EC:5.1.3.6	UDP-glucuronate 4-epimerase
Csa02g074400		1.3902	0.0157542	2.62115		-2.3097	0.036793	-4.95781		AT5G65390	10.5.1	cell wall.cell wall proteins.AGPs	Symbols: AGP7 | AGP7 | chr5:26128584-26129338 REVERSE	arabinogalactan protein 7	---NA---
Csa09g087410		1.07824	0.0442936	2.11146						AT2G23130	10.5.1	cell wall.cell wall proteins.AGPs	Symbols: AGP17, ATAGP17 | AGP17 (ARABINOGALACTAN PROTEIN 17) | chr2:9844350-9845385 FORWARD	arabinogalactan protein 17	lysine-rich arabinogalactan 17
Csa10g012230		-1.2539	0.00841343	-2.38486						AT4G30270	10.6.2	cell wall.degradation.mannan-xylose-arabinose-fucose	Symbols: MERI5B, MERI-5, SEN4 | MERI5B (meristem-5); hydrolase, acting on glycosyl bonds / xyloglucan:xyloglucosyl transferase | chr4:14819192-14820592 REVERSE	xyloglucan endotransglucosylase/hydrolase 24	xyloglucan endotransglucosylase hydrolase 24	EC:2.4.1.207	Xyloglucan:xyloglucosyl transferase
Csa09g037050		-1.3144	0.029586	-2.48699		-1.92343	0.0463127	-3.79323		AT3G44990	10.7	cell wall.modification	Symbols: XTR8, ATXTR8 | XTR8 (XYLOGLUCAN ENDO-TRANSGLYCOSYLASE-RELATED 8); hydrolase, acting on glycosyl bonds / xyloglucan:xyloglucosyl transferase | chr3:16446975-16448764 REVERSE	xyloglucan endo-transglycosylase-related 8	xyloglucan endotransglucosylase hydrolase 31	EC:2.4.1.207;EC:3.2.1.151	Xyloglucan:xyloglucosyl transferase;Xyloglucan-specific endo-beta-1,4-glucanase
Csa18g039560		-1.44094	0.006695	-2.71497		-1.71355	0.0518455	-3.27968		AT5G65730	10.7	cell wall.modification	xyloglucan:xyloglucosyl transferase, putative / xyloglucan endotransglycosylase, putative / endo-xyloglucan transferase, putative | chr5:26299032-26300478 FORWARD	xyloglucan endotransglucosylase/hydrolase 6	probable xyloglucan endotransglucosylase hydrolase 6	EC:2.4.1.207	Xyloglucan:xyloglucosyl transferase
Csa18g014110		2.47649	0.0403575	5.5654						AT5G48070	10.7	cell wall.modification	Symbols: ATXTH20, XTH20 | XTH20 (XYLOGLUCAN ENDOTRANSGLUCOSYLASE/HYDROLASE 20); hydrolase, acting on glycosyl bonds / hydrolase, hydrolyzing O-glycosyl compounds / xyloglucan:xyloglucosyl transferase | chr5:19482106-19483452 FORWARD	xyloglucan endotransglucosylase/hydrolase 20	probable xyloglucan endotransglucosylase hydrolase 18	EC:2.4.1.207;EC:3.2.1.151	Xyloglucan:xyloglucosyl transferase;Xyloglucan-specific endo-beta-1,4-glucanase
Csa05g089540		-1.1386	0.00367975	-2.20167						AT3G59010	10.8.99	cell wall.pectin*esterases.misc	pectinesterase family protein | chr3:21802805-21805214 REVERSE	pectin methylesterase 61	probable pectinesterase pectinesterase inhibitor 35	EC:3.1.1.11;EC:3.1.1.1	Pectinesterase;Carboxylesterase
Csa15g064480		1.88452	0.0378283	3.69231						AT2G14060	11.1	fatty acid biosynthetic process	S-adenosyl-L-methionine:carboxyl methyltransferase family protein | chr2:5914445-5915767 REVERSE	S-adenosyl-L-methionine-dependent methyltransferases superfamily protein	salicylate benzoate carboxyl methyltransferase-like
Csa19g012210		-1.02663	0.0442936	-2.03726		2.77665	0.031089	6.85258		AT3G08860	13.2.4.1	amino acid metabolism.degradation.branched-chain group.shared	alanine--glyoxylate aminotransferase, putative / beta-alanine-pyruvate aminotransferase, putative / AGT, putative | chr3:2696559-2699158 REVERSE	PYRIMIDINE 4	alanine--glyoxylate aminotransferase 2 homolog mitochondrial	EC:2.6.1.44	Alanine--glyoxylate transaminase
Csa01g009530		-1.73445	0.0246496	-3.32753						AT3G08860	13.2.4.1	amino acid metabolism.degradation.branched-chain group.shared	alanine--glyoxylate aminotransferase, putative / beta-alanine-pyruvate aminotransferase, putative / AGT, putative | chr3:2696559-2699158 REVERSE	PYRIMIDINE 4	alanine--glyoxylate aminotransferase 2 homolog mitochondrial	EC:2.6.1.44	Alanine--glyoxylate transaminase
Csa13g041900		-1.39177	8.40724e-05	-2.62401		3.53762	0.0256393	11.6126		AT4G08870	13.2.2.3	amino acid metabolism.degradation.glutamate family.arginine	arginase, putative | chr4:5646439-5648727 REVERSE	Arginase/deacetylase superfamily protein	arginase mitochondrial	EC:3.5.3.11;EC:3.5.3.1	Agmatinase;Arginase
Csa01g026000		-1.34413	0.0231718	-2.53878						AT3G22740	13.1.3.4.12	amino acid metabolism.synthesis.aspartate family.methionine.homocysteine S-methyltransferase	Symbols: HMT3 | HMT3; homocysteine S-methyltransferase | chr3:8032959-8035809 REVERSE	homocysteine S-methyltransferase 3	homocysteine S-methyltransferase 3
Csa13g017000		-3.08368	0.0261056	-8.47774						AT5G14200	13.1.4.4.3	amino acid metabolism.synthesis.branched chain group.leucine specific.3-isopropylmalate dehydrogenase	3-isopropylmalate dehydrogenase, chloroplast, putative | chr5:4576202-4578402 FORWARD	isopropylmalate dehydrogenase 1	3-isopropylmalate dehydrogenase chloroplastic isoform X1	EC:1.1.1.85	3-isopropylmalate dehydrogenase
Csa15g069930		-1.50172	0.00841343	-2.83181						AT2G14750	14.15	S-assimilation.AKN	Symbols: APK, AKN1, ATAKN1 | APK (APS KINASE); ATP binding / adenylylsulfate kinase/ kinase/ transferase, transferring phosphorus-containing groups | chr2:6314032-6315766 FORWARD	APS kinase	adenylyl-sulfate kinase chloroplastic	EC:2.7.1.25	Adenylyl-sulfate kinase
Csa01g035530		-1.8963	0.00787943	-3.72258						AT2G14750	14.15	S-assimilation.AKN	Symbols: APK, AKN1, ATAKN1 | APK (APS KINASE); ATP binding / adenylylsulfate kinase/ kinase/ transferase, transferring phosphorus-containing groups | chr2:6314032-6315766 FORWARD	APS kinase	adenylyl-sulfate kinase chloroplastic	EC:2.7.1.25	Adenylyl-sulfate kinase
Csa11g003070		-1.96831	0.00743846	-3.91309						AT4G39940	14.15	S-assimilation.AKN	Symbols: AKN2 | AKN2 (APS-kinase 2); ATP binding / adenylylsulfate kinase/ kinase/ transferase, transferring phosphorus-containing groups | chr4:18519717-18521568 FORWARD	APS-kinase 2	adenylyl-sulfate kinase chloroplastic-like	EC:2.7.1.25	Adenylyl-sulfate kinase
Csa12g002880		-1.9694	0.0147844	-3.91606						AT4G39940	14.15	S-assimilation.AKN	Symbols: AKN2 | AKN2 (APS-kinase 2); ATP binding / adenylylsulfate kinase/ kinase/ transferase, transferring phosphorus-containing groups | chr4:18519717-18521568 FORWARD	APS-kinase 2	adenylyl-sulfate kinase chloroplastic	EC:2.7.1.25	Adenylyl-sulfate kinase
Csa09g068130		-1.43706	0.00306662	-2.70768		3.13951	0.0287106	8.81227		AT3G55970	16.8.1	secondary metabolism.flavonoids.anthocyanins	oxidoreductase, 2OG-Fe(II) oxygenase family protein | chr3:20766735-20769324 REVERSE	jasmonate-regulated gene 21	probable 2-oxoglutarate Fe(II)-dependent dioxygenase
Csa06g030650		-1.91597	0.0021056	-3.77367		3.35458	0.0337211	10.2289		AT3G55970	16.8.1	secondary metabolism.flavonoids.anthocyanins	oxidoreductase, 2OG-Fe(II) oxygenase family protein | chr3:20766735-20769324 REVERSE	jasmonate-regulated gene 21	probable 2-oxoglutarate Fe(II)-dependent dioxygenase
Csa12g020800		-1.53425	0.0361798	-2.89638						AT4G28680	16.4.1	secondary metabolism.N misc.alkaloid-like	Symbols: TYRDC, TYRDC1 | tyrosine decarboxylase, putative | chr4:14155248-14158716 FORWARD	L-tyrosine decarboxylase	L-tyrosine decarboxylase	EC:4.1.1.28;EC:4.1.1.25	Aromatic-L-amino-acid decarboxylase;Tyrosine decarboxylase
Csa20g006660		-0.978444	0.0133212	-1.97034						AT5G05390	16.1	secondary metabolism.simple phenols	Symbols: LAC12 | LAC12 (laccase 12); laccase | chr5:1594753-1597042 FORWARD	laccase 12	laccase-12	EC:1.10.3;EC:1.10.3.2	Acting on diphenols and related substances as donors;Laccase
Csa05g035130		-1.00091	0.00637222	-2.00127						AT2G29130	16.1	secondary metabolism.simple phenols	Symbols: LAC2, ATLAC2 | LAC2 (laccase 2); laccase | chr2:12524889-12527747 REVERSE	laccase 2	laccase-2	EC:1.10.3;EC:1.10.3.2	Acting on diphenols and related substances as donors;Laccase
Csa03g020150		-1.86587	0.0378283	-3.64487						AT1G16410	16.5.1.1.1.6	secondary metabolism.sulfur-containing.glucosinolates.synthesis.aliphatic.CYP79F1/F2 monooxygenase	Symbols: CYP79F1, BUS1, SPS1 | CYP79F1 (CYTOCHROME P450 79F1); oxidoreductase, acting on paired donors, with incorporation or reduction of molecular oxygen, NADH or NADPH as one donor, and incorporation of one atom of oxygen | chr1:5608807-5611426 FORWARD	cytochrome p450 79f1	dihomomethionine N-hydroxylase-like	EC:1.14.13	Acting on paired donors, with incorporation or reduction of molecular oxygen. The oxygen incorporated need not be derived from O(2)
Csa00382s010		-1.48738	0.0435923	-2.8038						AT4G13770	16.5.1.1.1.7	secondary metabolism.sulfur-containing.glucosinolates.synthesis.aliphatic.CYP83A1 phenylacetaldoxime monooxygenase	Symbols: CYP83A1, REF2 | CYP83A1 (CYTOCHROME P450 83A1); oxidoreductase, acting on paired donors, with incorporation or reduction of molecular oxygen, NADH or NADPH as one donor, and incorporation of one atom of oxygen / oxygen binding | chr4:7990485-7992311 REVERSE	cytochrome P450	cytochrome P450 83A1	EC:1.14.13	Acting on paired donors, with incorporation or reduction of molecular oxygen. The oxygen incorporated need not be derived from O(2)
Csa07g063830		-1.05236	0.0187426	-2.07392						AT1G62540	16.5.1.1.1.10	secondary metabolism.sulfur-containing.glucosinolates.synthesis.aliphatic.flavin-containing monooxygenase	Symbols: FMO GS-OX2 | FMO GS-OX2 (FLAVIN-MONOOXYGENASE GLUCOSINOLATE S-OXYGENASE 2); 3-methylthiopropyl glucosinolate S-oxygenase/ 4-methylthiopropyl glucosinolate S-oxygenase/ 5-methylthiopropyl glucosinolate S-oxygenase/ 7-methylthiopropyl glucosinolate S-oxygenase/ 8-methyl | chr1:23151794-23155717 FORWARD	flavin-monooxygenase glucosinolate S-oxygenase 2	flavin-monooxygenase glucosinolate S-oxygenase 2	EC:1.14.13.8;EC:1.14.13	Flavin-containing monooxygenase;Acting on paired donors, with incorporation or reduction of molecular oxygen. The oxygen incorporated need not be derived from O(2)
Csa16g038040		-1.64856	0.0147055	-3.1352						AT1G74090	16.5.1.1.1.9	secondary metabolism.sulfur-containing.glucosinolates.synthesis.aliphatic.sulfotransferase	Symbols: SOT18, ATSOT18, ATST5B | SOT18 (DESULFO-GLUCOSINOLATE SULFOTRANSFERASE 18); 3-methylthiopropyl-desulfoglucosinolate sulfotransferase/ 4-methylthiobutyl-desulfoglucosinolate sulfotransferase/ 5-methylthiopentyl-desulfoglucosinolate sulfotransferase/ 7-methylthioheptyl-desulfogluco | chr1:27862909-27864193 FORWARD	desulfo-glucosinolate sulfotransferase 18	cytosolic sulfotransferase 18	EC:2.8.2.24	Aromatic desulfoglucosinolate sulfotransferase
Csa14g031200		-1.16863	0.0429657	-2.24797						AT1G24100	16.5.1.1.1.9	secondary metabolism.sulfur-containing.glucosinolates.synthesis.aliphatic.sulfotransferase	Symbols: UGT74B1 | UGT74B1 (UDP-glucosyl transferase 74B1); UDP-glycosyltransferase/ thiohydroximate beta-D-glucosyltransferase/ transferase, transferring glycosyl groups | chr1:8525435-8527087 REVERSE	UDP-glucosyl transferase 74B1	UDP-glycosyltransferase 74B1	EC:2.4.1.195	N-hydroxythioamide S-beta-glucosyltransferase
Csa17g032310		-1.24171	0.0359879	-2.36479						AT1G24100	16.5.1.1.1.9	secondary metabolism.sulfur-containing.glucosinolates.synthesis.aliphatic.sulfotransferase	Symbols: UGT74B1 | UGT74B1 (UDP-glucosyl transferase 74B1); UDP-glycosyltransferase/ thiohydroximate beta-D-glucosyltransferase/ transferase, transferring glycosyl groups | chr1:8525435-8527087 REVERSE	UDP-glucosyl transferase 74B1	UDP-glycosyltransferase 74B1	EC:2.4.1.195	N-hydroxythioamide S-beta-glucosyltransferase
Csa03g028040		-1.42683	0.0373353	-2.68855						AT1G24100	16.5.1.1.1.9	secondary metabolism.sulfur-containing.glucosinolates.synthesis.aliphatic.sulfotransferase	Symbols: UGT74B1 | UGT74B1 (UDP-glucosyl transferase 74B1); UDP-glycosyltransferase/ thiohydroximate beta-D-glucosyltransferase/ transferase, transferring glycosyl groups | chr1:8525435-8527087 REVERSE	UDP-glucosyl transferase 74B1	UDP-glycosyltransferase 74B1	EC:2.4.1.195	N-hydroxythioamide S-beta-glucosyltransferase
Csa14g023920		-1.87321	0.00902515	-3.66346						AT1G18590	16.5.1.1.1.9	secondary metabolism.sulfur-containing.glucosinolates.synthesis.aliphatic.sulfotransferase	Symbols: SOT17, ATSOT17, ATST5C | SOT17 (SULFOTRANSFERASE 17); desulfoglucosinolate sulfotransferase/ sulfotransferase | chr1:6398580-6399942 FORWARD	sulfotransferase 17	cytosolic sulfotransferase 17	EC:2.8.2.24	Aromatic desulfoglucosinolate sulfotransferase
Csa14g008830		-0.985612	0.0463727	-1.98015		6.1599	0.0234691	71.5015		AT1G07430	17.1.2	hormone metabolism.abscisic acid.signal transduction	protein phosphatase 2C, putative / PP2C, putative | chr1:2280835-2282828 REVERSE	highly ABA-induced PP2C gene 2	phosphatase 2C 3-like	EC:3.1.3.16;EC:3.1.3.41	Protein-serine/threonine phosphatase;4-nitrophenylphosphatase
Csa08g005200		-0.990301	0.026737	-1.9866						AT5G13320	17.2.3	hormone metabolism.auxin.induced-regulated-responsive-activated	Symbols: PBS3, GDG1, WIN3, GH3.12 | PBS3 (AVRPPHB SUSCEPTIBLE 3) | chr5:4267510-4271051 FORWARD	Auxin-responsive GH3 family protein	4-substituted benzoates-glutamate ligase
Csa05g093920		-1.13165	0.0459319	-2.1911						AT3G61750	17.2.3	hormone metabolism.auxin.induced-regulated-responsive-activated	auxin-responsive protein -related | chr3:22857897-22859254 REVERSE	Cytochrome b561/ferric reductase transmembrane with DOMON related domain	cytochrome b561 and DOMON domain-containing At3g61750
Csa07g051410		2.94394	0.00145061	7.69509						AT2G21220	17.2.3	hormone metabolism.auxin.induced-regulated-responsive-activated	auxin-responsive protein, SAUR12 | chr2:9089326-9089813 FORWARD	SAUR-like auxin-responsive protein family SAUR12	auxin-induced 15A-like
Csa07g039520		1.66884	0.000409155	3.17959		-2.05921	0.0423664	-4.16759		AT1G72430	17.2.3	hormone metabolism.auxin.induced-regulated-responsive-activated	auxin-responsive protein-related SAUR78| chr1:27264911-27265630 REVERSE	SAUR-like auxin-responsive protein family SAUR78	SAUR-like auxin-responsive family
Csa09g076010		1.6657	1.22868e-05	3.17268		-2.44835	0.0306578	-5.4579		AT1G72430	17.2.3	hormone metabolism.auxin.induced-regulated-responsive-activated	auxin-responsive protein-related SAUR78| chr1:27264911-27265630 REVERSE	SAUR-like auxin-responsive protein family SAUR78	SAUR-like auxin-responsive family
Csa16g035110		1.41796	0.00194796	2.67207		-1.98226	0.0414717	-3.95111		AT1G72430	17.2.3	hormone metabolism.auxin.induced-regulated-responsive-activated	auxin-responsive protein-related SAUR78| chr1:27264911-27265630 REVERSE	SAUR-like auxin-responsive protein family SAUR78	SAUR-like auxin-responsive family
Csa11g001760		1.2092	0.0021056	2.3121		-2.02569	0.0356863	-4.07188		AT4G38860	17.2.3	hormone metabolism.auxin.induced-regulated-responsive-activated	auxin-responsive protein, SAUR16 | chr4:18130268-18131060 FORWARD	SAUR-like auxin-responsive protein family SAUR16	auxin-induced 15A-like
Csa11g090460		-2.40226	0.0438392	-5.28632						AT5G56970	17.4.1	hormone metabolism.cytokinin.synthesis-degradation	Symbols: CKX3, ATCKX3 | CKX3 (CYTOKININ OXIDASE 3); amine oxidase/ cytokinin dehydrogenase | chr5:23044944-23048268 REVERSE	cytokinin oxidase 3	cytokinin dehydrogenase 3	EC:1.5.99.12;EC:1.4.3.21	Cytokinin dehydrogenase;Primary-amine oxidase
Csa15g019690		-1.18451	0.00381262	-2.27286		1.95414	0.0427919	3.87485		AT3G15210	17.5.2	hormone metabolism.ethylene.signal transduction	Symbols: ATERF-4, ERF4, RAP2.5, ATERF4 | ERF4 (ETHYLENE RESPONSIVE ELEMENT BINDING FACTOR 4); DNA binding / protein binding / transcription factor/ transcription repressor | chr3:5121422-5122562 FORWARD	ethylene responsive element binding factor 4	ethylene-responsive transcription factor 4-like
Csa19g021900		-1.33734	0.00288599	-2.52685						AT3G15210	17.5.2	hormone metabolism.ethylene.signal transduction	Symbols: ATERF-4, ERF4, RAP2.5, ATERF4 | ERF4 (ETHYLENE RESPONSIVE ELEMENT BINDING FACTOR 4); DNA binding / protein binding / transcription factor/ transcription repressor | chr3:5121422-5122562 FORWARD	ethylene responsive element binding factor 4	ethylene-responsive transcription factor 4-like
Csa20g081680		-1.73254	0.0275065	-3.32312						AT5G47220	17.5.2	hormone metabolism.ethylene.signal transduction	Symbols: ATERF2, ATERF-2, ERF2 | ERF2 (ETHYLENE RESPONSIVE ELEMENT BINDING FACTOR 2); DNA binding / transcription activator/ transcription factor | chr5:19171862-19172823 REVERSE	ethylene responsive element binding factor 2	ethylene-responsive transcription factor 2-like
Csa08g022870		1.31578	0.015556	2.48937						AT5G25190	17.5.2	hormone metabolism.ethylene.signal transduction	ethylene-responsive element-binding protein, ETHYLENE AND SALT INDUCIBLE 3 | chr5:8706790-8707748 REVERSE	Ethylene and salt inducible 3	ethylene-responsive transcription factor ERF003-like
Csa11g018190		-1.93531	0.0355592	-3.82459		5.31709	0.0256393	39.8661		AT4G26200	17.5.1.1	hormone metabolism.ethylene.synthesis-degradation.1-aminocyclopropane-1-carboxylate synthase	Symbols: ACS7, ATACS7 | ACS7; 1-aminocyclopropane-1-carboxylate synthase | chr4:13275307-13277188 FORWARD	1-amino-cyclopropane-1-carboxylate synthase 7	1-aminocyclopropane-1-carboxylate synthase 7	EC:4.4.1.14	1-aminocyclopropane-1-carboxylate synthase
Csa10g016710		-2.12601	0.0480637	-4.36509		8.0827	0.0234691	271.103		AT4G26200	17.5.1.1	hormone metabolism.ethylene.synthesis-degradation.1-aminocyclopropane-1-carboxylate synthase	Symbols: ACS7, ATACS7 | ACS7; 1-aminocyclopropane-1-carboxylate synthase | chr4:13275307-13277188 FORWARD	1-amino-cyclopropane-1-carboxylate synthase 7	1-aminocyclopropane-1-carboxylate synthase 7	EC:4.4.1.14	1-aminocyclopropane-1-carboxylate synthase
Csa09g079290		-1.10731	0.00166069	-2.15444						AT1G74710	18.5.2.1	Co-factor and vitamine metabolism.folate & vitamine K.vitamine K.isochorismate synthase	Symbols: EDS16, ICS1, SID2 | isochorismate synthase 1 (ICS1) / isochorismate mutase | chr1:28070296-28074118 FORWARD	ADC synthase superfamily protein	isochorismate synthase chloroplastic	EC:5.4.4.2	Isochorismate synthase
Csa07g046140		-1.34691	0.00286092	-2.54367						AT1G74710	18.5.2.1	Co-factor and vitamine metabolism.folate & vitamine K.vitamine K.isochorismate synthase	Symbols: EDS16, ICS1, SID2 | isochorismate synthase 1 (ICS1) / isochorismate mutase | chr1:28070296-28074118 FORWARD	ADC synthase superfamily protein	isochorismate synthase chloroplastic	EC:5.4.4.2	Isochorismate synthase
Csa16g038950		-1.18364	0.0367638	-2.27149		2.73923	0.0263551	6.67714		AT1G75040	20.1	stress.biotic	Symbols: PR5, PR-5 | PR5 (PATHOGENESIS-RELATED GENE 5) | chr1:28177703-28178940 FORWARD	pathogenesis-related gene 5	pathogenesis-related 5-like	EC:3.2.1.14	Chitinase
Csa11g001970		-1.46541	0.00194796	-2.76142		2.58426	0.0322124	5.99708		AT4G39030	20.1	stress.biotic	Symbols: EDS5, SID1 | EDS5 (ENHANCED DISEASE SUSCEPTIBILITY 5); antiporter/ multidrug efflux pump/ transporter | chr4:18185667-18189224 FORWARD	MATE efflux family protein	DETOXIFICATION chloroplastic
Csa10g001780		-1.75545	0.000170708	-3.37631		2.5041	0.0466023	5.67297		AT4G39030	20.1	stress.biotic	Symbols: EDS5, SID1 | EDS5 (ENHANCED DISEASE SUSCEPTIBILITY 5); antiporter/ multidrug efflux pump/ transporter | chr4:18185667-18189224 FORWARD	MATE efflux family protein	DETOXIFICATION chloroplastic
Csa19g033370		-1.1884	0.0494293	-2.279						AT3G23010	20.1.7	stress.biotic.PR-proteins	Symbols: AtRLP36 | AtRLP36 (Receptor Like Protein 36); protein binding | chr3:8174858-8176645 FORWARD	receptor like protein 37	receptor like 30-like
Csa09g077890		-1.42798	0.0488404	-2.69069						AT1G73325	20.1.7.6.1	stress.biotic.PR-proteins.proteinase inhibitors.trypsin inhibitor	trypsin and protease inhibitor family protein / Kunitz family protein | chr1:27567518-27568186 REVERSE	Kunitz family trypsin and protease inhibitor protein	bark lectin-like
Csa11g032780		-2.1155	0.0352929	-4.33339		3.71687	0.0460228	13.1489		AT4G16890	20.1.2	stress.biotic.receptors	Symbols: SNC1, BAL | SNC1 (SUPPRESSOR OF NPR1-1, CONSTITUTIVE 1); nucleotide binding | chr4:9500506-9505455 REVERSE	Disease resistance protein (TIR-NBS-LRR class) family ,suppressor of npr1, constitutive1	Disease resistance (TIR-NBS-LRR class) family
Csa09g053420		-2.74264	0.0185079	-6.69292		3.53452	0.0474984	11.5876		AT3G50470	20.1.2	stress.biotic.receptors	Symbols: HR3, MLA10 | HR3 (HOMOLOG OF RPW8 3) | chr3:18729054-18730269 FORWARD	homolog of RPW8 3	HRa
Csa07g039260		-1.08136	0.0435923	-2.11603						AT1G72260	20.1.2	stress.biotic.receptors	Symbols: THI2.1, THI2.1.1 | THI2.1 (THIONIN 2.1); toxin receptor binding | chr1:27198433-27199444 REVERSE	thionin 2.1	thionin- -like
Csa09g075730		-4.13702	0.00432097	-17.5941		-4.8907	0.0234691	-29.6653		AT1G72260	20.1.2	stress.biotic.receptors	Symbols: THI2.1, THI2.1.1 | THI2.1 (THIONIN 2.1); toxin receptor binding | chr1:27198433-27199444 REVERSE	thionin 2.1	thionin- -like
Csa17g010040		-1.24058	0.00300146	-2.36294						AT1G06640	21.2	redox.ascorbate and glutathione	2-oxoglutarate-dependent dioxygenase, putative | chr1:2032338-2034018 FORWARD	2-oxoglutarate (2OG) and Fe(II)-dependent oxygenase superfamily protein	1-aminocyclopropane-1-carboxylate oxidase homolog 1	EC:1.14.11;EC:1.14.17.4	Acting on paired donors, with incorporation or reduction of molecular oxygen. The oxygen incorporated need not be derived from O(2);Aminocyclopropanecarboxylate oxidase
Csa06g053160		-1.59872	0.0485474	-3.02874						AT2G46650	21.2	redox.ascorbate and glutathione	Symbols: B5 #1, ATCB5-C, CB5-C | CB5-C (CYTOCHROME B5 ISOFORM C); heme binding | chr2:19151646-19152600 FORWARD	cytochrome B5 isoform C	cytochrome B5
Csa17g039370		-1.58915	0.0494115	-3.00871		4.22798	0.031042	18.7392		AT1G28480	21.4	redox.glutaredoxins	Symbols: GRX480 | GRX480; electron carrier/ protein disulfide oxidoreductase | chr1:10013474-10014073 REVERSE	Thioredoxin superfamily protein	glutaredoxin-C9-like
Csa03g031830		-1.82831	0.0473918	-3.55121		2.96114	0.050274	7.78742		AT1G28480	21.4	redox.glutaredoxins	Symbols: GRX480 | GRX480; electron carrier/ protein disulfide oxidoreductase | chr1:10013474-10014073 REVERSE	Thioredoxin superfamily protein	glutaredoxin-C9-like
Csa09g052280		1.44673	0.036214	2.7259		8.17304	0.0234691	288.623		AT3G49630	21.2	redox.ascorbate and glutathione	2-oxoacid-dependent oxidase, putative | chr3:18397759-18400255 FORWARD	2-oxoglutarate (2OG) and Fe(II)-dependent oxygenase superfamily protein	probable 2-oxoglutarate-dependent dioxygenase DIN11
Csa08g012250		-1.0376	0.0139796	-2.05281						AT5G19530	22.1.7	polyamine metabolism.synthesis.spermine synthase	Symbols: ACL5 | ACL5 (ACAULIS 5); spermine synthase/ thermospermine synthase | chr5:6588958-6591211 REVERSE	S-adenosyl-L-methionine-dependent methyltransferases superfamily protein	spermine synthase	EC:2.5.1.16;EC:2.5.1.79;EC:2.5.1.22	Spermidine synthase;Thermospermine synthase;Spermine synthase
Csa13g022480		-1.09111	0.00178358	-2.13039						AT5G19530	22.1.7	polyamine metabolism.synthesis.spermine synthase	Symbols: ACL5 | ACL5 (ACAULIS 5); spermine synthase/ thermospermine synthase | chr5:6588958-6591211 REVERSE	S-adenosyl-L-methionine-dependent methyltransferases superfamily protein	spermine synthase	EC:2.5.1.16;EC:2.5.1.79;EC:2.5.1.22	Spermidine synthase;Thermospermine synthase;Spermine synthase
Csa20g081710		-1.05848	0.0241856	-2.08273						AT5G47240	23.3.3	nucleotide metabolism.salvage.NUDIX hydrolases	Symbols: atnudt8 | atnudt8 (Arabidopsis thaliana Nudix hydrolase homolog 8); hydrolase | chr5:19183601-19185644 FORWARD	nudix hydrolase homolog 8	nudix hydrolase 8
Csa09g050610		-1.1138	0.00367975	-2.16415		5.50994	0.0234691	45.5676		AT3G48520	26.1	misc.cytochrome P450	Symbols: CYP94B3 | CYP94B3; electron carrier/ heme binding / iron ion binding / monooxygenase/ oxygen binding | chr3:17974977-17976670 REVERSE	cytochrome P450	cytochrome P450 94B3
Csa04g033670		-1.17424	0.0452902	-2.25674		3.6476	0.032078	12.5325		AT3G48520	26.1	misc.cytochrome P450	Symbols: CYP94B3 | CYP94B3; electron carrier/ heme binding / iron ion binding / monooxygenase/ oxygen binding | chr3:17974977-17976670 REVERSE	cytochrome P450	cytochrome P450 94B3
Csa06g022330		-1.64742	5.91654e-05	-3.13274		4.99141	0.0245685	31.81		AT3G48520	26.1	misc.cytochrome P450	Symbols: CYP94B3 | CYP94B3; electron carrier/ heme binding / iron ion binding / monooxygenase/ oxygen binding | chr3:17974977-17976670 REVERSE	cytochrome P450	cytochrome P450 94B3
Csa11g100390		-1.53789	0.0120461	-2.90369		4.53832	0.0234691	23.2365		AT5G63450	26.1	misc.cytochrome P450	Symbols: CYP94B1 | CYP94B1; electron carrier/ heme binding / iron ion binding / monooxygenase/ oxygen binding | chr5:25408895-25410573 REVERSE	cytochrome P450	cytochrome P450 94B1
Csa02g071910		-1.2187	0.0137053	-2.32737		5.05411	0.0234691	33.223		AT5G63450	26.1	misc.cytochrome P450	nac	cytochrome P450	cytochrome P450 94B1
Csa12g066100		-1.47697	0.0207636	-2.78364						AT4G13310	26.1	misc.cytochrome P450	Symbols: CYP71A20 | CYP71A20; electron carrier/ heme binding / iron ion binding / monooxygenase/ oxygen binding | chr4:7750305-7753133 FORWARD	cytochrome P450	cytochrome p450	EC:1.14.13;EC:4.99.1.6	Acting on paired donors, with incorporation or reduction of molecular oxygen. The oxygen incorporated need not be derived from O(2);Indoleacetaldoxime dehydratase
Csa17g057000		-4.35097	0.00320088	-20.4067		6.05051	0.0260521	66.2804		AT1G33720	26.1	misc.cytochrome P450	Symbols: CYP76C6 | CYP76C6; electron carrier/ heme binding / iron ion binding / monooxygenase/ oxygen binding | chr1:12220897-12224000 REVERSE	cytochrome P450	cytochrome P450 76C4-like	EC:1.14.13	Acting on paired donors, with incorporation or reduction of molecular oxygen. The oxygen incorporated need not be derived from O(2)
Csa11g092580		3.03651	0.0188596	8.20503						AT5G58860	26.1	misc.cytochrome P450	Symbols: CYP86A1, CYP86 | CYP86A1 (CYTOCHROME P450 86 A1); fatty acid (omega-1)-hydroxylase/ oxygen binding | chr5:23765814-23768049 REVERSE	cytochrome P450	cytochrome P450	EC:1.14.15.3;EC:1.14.14.1;EC:1.14.15;EC:1.14.14	Alkane 1-monooxygenase;Unspecific monooxygenase;Acting on paired donors, with incorporation or reduction of molecular oxygen. The oxygen incorporated need not be derived from O(2);Acting on paired donors, with incorporation or reduction of molecular oxygen. The oxygen incorporated need not be derived from O(2)
Csa09g061430		1.18169	0.0504465	2.26843						AT3G53160	26.2	misc.UDP glucosyl and glucoronyl transferases	Symbols: UGT73C7 | UGT73C7 (UDP-glucosyl transferase 73C7); UDP-glycosyltransferase/ transferase, transferring glycosyl groups | chr3:19702456-19703976 REVERSE	UDP-glucosyl transferase 73C7
Csa03g028990		1.00709	0.0406202	2.00985						AT1G26560	26.3	misc.gluco-, galacto- and mannosidases	Symbols: BGLU40 | BGLU40 (BETA GLUCOSIDASE 40); catalytic/ cation binding / hydrolase, hydrolyzing O-glycosyl compounds | chr1:9178378-9181835 FORWARD	beta glucosidase 40	beta-glucosidase 40	EC:3.2.1.21	Beta-glucosidase
Csa05g068720		-1.65467	0.0207636	-3.14852						AT1G65450	26.5	misc.acyl transferases	transferase family protein | chr1:24317864-24319064 FORWARD	HXXXD-type acyl-transferase family protein	omega-hydroxypalmitate O-feruloyl transferase
Csa16g055860		-1.3387	0.00315164	-2.52923						AT1G63140	26.6	misc.O-methyl transferases	O-methyltransferase, putative | chr1:23417494-23419002 FORWARD	O-methyltransferase family protein	indole glucosinolate O-methyltransferase 4-like
Csa17g025050		-2.53109	0.00265435	-5.7801		8.91596	0.0234691	483.025		AT1G19250	26.7	misc.oxidases - copper, flavone etc.	Symbols: FMO1 | FMO1 (FLAVIN-DEPENDENT MONOOXYGENASE 1); FAD binding / NADP or NADPH binding / electron carrier/ flavin-containing monooxygenase/ monooxygenase/ oxidoreductase | chr1:6650529-6653078 REVERSE	flavin-dependent monooxygenase 1	probable flavin-containing monooxygenase 1	EC:1.14.13.8;EC:1.14.13	Flavin-containing monooxygenase;Acting on paired donors, with incorporation or reduction of molecular oxygen. The oxygen incorporated need not be derived from O(2)
Csa20g039430		-1.43082	0.00159914	-2.69601						AT5G24150	26.7	misc.oxidases -sterol biosynthetic process	Symbols: SQP1, SQE5 | SQP1; squalene monooxygenase | chr5:8172332-8175431 REVERSE	FAD/NAD(P)-binding oxidoreductase family protein	squalene epoxidase 5	EC:1.14.13.132;EC:1.14.13	Acting on paired donors, with incorporation or reduction of molecular oxygen. The oxygen incorporated need not be derived from O(2);Acting on paired donors, with incorporation or reduction of molecular oxygen. The oxygen incorporated need not be derived from O(2)
Csa17g046160		-1.16085	0.0415791	-2.23588						AT1G30760	26.8	misc.nitrilases, *nitrile lyases, berberine bridge enzymes, reticuline oxidases, troponine reductases	FAD-binding domain-containing protein | chr1:10918278-10920677 FORWARD	FAD-binding Berberine family protein	reticuline oxidase	EC:1.21.3.3;EC:1.21.3;EC:1.1.1.195;EC:1.1.1.194	Reticuline oxidase;Catalyzing the reaction X-H + Y-H = 'X-Y';Cinnamyl-alcohol dehydrogenase;Coniferyl-alcohol dehydrogenase
Csa14g038570		-1.1654	0.0442936	-2.24296						AT1G30760	26.8	misc.nitrilases, *nitrile lyases, berberine bridge enzymes, reticuline oxidases, troponine reductases	FAD-binding domain-containing protein | chr1:10918278-10920677 FORWARD	FAD-binding Berberine family protein	reticuline oxidase	EC:1.21.3.3;EC:1.21.3;EC:1.1.1.195;EC:1.1.1.194	Reticuline oxidase;Catalyzing the reaction X-H + Y-H = 'X-Y';Cinnamyl-alcohol dehydrogenase;Coniferyl-alcohol dehydrogenase
Csa17g022870		1.4357	0.0205809	2.70513		4.09671	0.0251986	17.1093		AT1G17180	26.9	misc.glutathione S transferases	Symbols: ATGSTU25 | ATGSTU25 (GLUTATHIONE S-TRANSFERASE TAU 25); glutathione transferase | chr1:5872145-5873086 FORWARD	glutathione S-transferase TAU 25	glutathione S-transferase U25-like	EC:2.5.1.18	Glutathione transferase
Csa20g061900		-1.04714	0.00715611	-2.06643						AT5G42180	26.12	misc.peroxidases	peroxidase 64 (PER64) (P64) (PRXR4) | chr5:16852630-16854224 FORWARD	Peroxidase superfamily protein	peroxidase 64	EC:1.11.1.7	Peroxidase
Csa11g073840		-1.2273	0.0179057	-2.34129						AT5G42180	26.12	misc.peroxidases	peroxidase 64 (PER64) (P64) (PRXR4) | chr5:16852630-16854224 FORWARD	Peroxidase superfamily protein	peroxidase 64	EC:1.11.1.7	Peroxidase
Csa06g043310		-1.60385	0.0328789	-3.03954						AT2G39330	26.16	misc.myrosinases-lectin-jacalin	Symbols: JAL23 | JAL23 (JACALIN-RELATED LECTIN 23) | chr2:16419596-16421852 REVERSE	jacalin-related lectin 23	jacalin-related lectin 22
Csa07g016900		-2.38521	0.01177	-5.22419						AT1G59940	27.3.5	RNA.regulation of transcription.ARR	Symbols: ARR3 | ARR3 (RESPONSE REGULATOR 3); transcription regulator/ two-component response regulator | chr1:22065617-22066973 REVERSE	response regulator 3	two-component response regulator ARR3	EC:2.7.11	Transferring phosphorus-containing groups
Csa11g095090		-1.42573	0.0190989	-2.68651						AT5G61270	27.3.6	RNA.regulation of transcription.bHLH,Basic Helix-Loop-Helix family	Symbols: PIF7 | PIF7 (PHYTOCHROME-INTERACTING FACTOR7); DNA binding / double-stranded DNA binding / transcription factor | chr5:24638775-24640600 REVERSE	phytochrome-interacting factor7	transcription factor PIF7
Csa11g071270		-2.11957	0.0480637	-4.34563		7.86675	0.0234691	233.414		AT5G43650	27.3.6	RNA.regulation of transcription.bHLH,Basic Helix-Loop-Helix family	basic helix-loop-helix (bHLH) family protein | chr5:17533193-17534796 REVERSE	basic helix-loop-helix (bHLH) DNA-binding superfamily protein	transcription factor bHLH92-like
Csa11g070410		-1.08673	0.021161	-2.12392		2.18033	0.0516239	4.53256		AT5G44260	27.3.12	RNA.regulation of transcription.C3H zinc finger family	zinc finger (CCCH-type) family protein | chr5:17829626-17831225 REVERSE	Zinc finger C-x8-C-x5-C-x3-H type family protein	zinc finger CCCH domain-containing 61-like
Csa18g009520		-1.39788	0.0131484	-2.63514						AT5G44260	27.3.12	RNA.regulation of transcription.C3H zinc finger family	zinc finger (CCCH-type) family protein | chr5:17829626-17831225 REVERSE	Zinc finger C-x8-C-x5-C-x3-H type family protein	zinc finger CCCH domain-containing 61-like
Csa02g068380		-1.28778	0.0133332	-2.44152						AT5G61420	27.3.25	RNA.regulation of transcription.MYB domain transcription factor family	Symbols: MYB28, HAG1 | MYB28 (myb domain protein 28); DNA binding / transcription factor | chr5:24689151-24690797 REVERSE	myb domain protein 28	transcription factor MYB28-like
Csa17g033820		1.8111	0.0220076	3.50911						AT1G26960	27.3.22	RNA.regulation of transcription.HB,Homeobox transcription factor family	Symbols: AtHB23 | AtHB23 (ARABIDOPSIS THALIANA HOMEOBOX PROTEIN 23); DNA binding / transcription factor | chr1:9355920-9357460 FORWARD	homeobox protein 23	homeobox-leucine zipper ATHB-23
Csa08g008780		-1.28996	0.0250829	-2.44521						AT5G16600	27.3.25	RNA.regulation of transcription.MYB domain transcription factor family	Symbols: MYB43, AtMYB43 | MYB43 (myb domain protein 43); DNA binding / transcription factor | chr5:5438291-5440245 FORWARD	myb domain protein 43	ODORANT1-like
Csa14g010940		-1.40419	0.0309292	-2.64669						AT1G09540	27.3.25	RNA.regulation of transcription.MYB domain transcription factor family	Symbols: MYB61, ATMYB61 | MYB61 (MYB DOMAIN PROTEIN 61); DNA binding / transcription factor | chr1:3086159-3087912 FORWARD	myb domain protein 61	transcription repressor MYB6-like
Csa17g013010		-1.73749	0.0494115	-3.33455						AT1G09540	27.3.25	RNA.regulation of transcription.MYB domain transcription factor family	Symbols: MYB61, ATMYB61 | MYB61 (MYB DOMAIN PROTEIN 61); DNA binding / transcription factor | chr1:3086159-3087912 FORWARD	myb domain protein 61	transcription repressor MYB6-like
Csa14g022280		-2.90948	0.021161	-7.51346						AT1G17950	27.3.25	RNA.regulation of transcription.MYB domain transcription factor family	Symbols: ATMYB52, BW52, MYB52 | MYB52 (MYB DOMAIN PROTEIN 52); DNA binding / transcription factor | chr1:6177617-6179289 FORWARD	myb domain protein 52	transcriptional activator Myb-like
Csa19g025930		-1.49896	0.01303	-2.82638		2.61651	0.0500545	6.13264		AT3G18550	27.3.29	RNA.regulation of transcription.TCP transcription factor family	Symbols: BRC1, TCP18, ATTCP18 | BRC1 (BRANCHED 1); transcription factor | chr3:6383769-6385604 FORWARD	TCP family transcription factor	TCP family transcription factor
Csa14g014660		-2.23472	0.0126013	-4.70673		-2.47421	0.0365074	-5.55664		AT1G11850	27.3.30	RNA.regulation of transcription.Trihelix, Triple-Helix transcription factor family	unknown protein | chr1:3999202-3999876 FORWARD	Putative Protein	glycine-rich 5-like
Csa08g043210		-1.31104	0.0494293	-2.48121		3.54624	0.0276944	11.6822		AT4G11070	27.3.32	RNA.regulation of transcription.WRKY domain transcription factor family	Symbols: WRKY41, AtWRKY41 | WRKY41; transcription factor | chr4:6759303-6760794 FORWARD	WRKY family transcription factor	probable WRKY transcription factor 41
Csa02g073920		-2.76375	0.00316486	-6.79157						AT5G64810	27.3.32	RNA.regulation of transcription.WRKY domain transcription factor family	Symbols: WRKY51, ATWRKY51 | WRKY51; transcription factor | chr5:25908413-25909803 FORWARD	WRKY DNA-binding protein 51	probable WRKY transcription factor 51
Csa06g033960		1.34376	5.41335e-05	2.53812		-3.05445	0.0249526	-8.30768		AT3G58120	27.3.35	RNA.regulation of transcription.bZIP transcription factor family	Symbols: ATBZIP61, BZIP61 | BZIP61; DNA binding / transcription activator/ transcription factor | chr3:21520974-21523327 REVERSE	Basic-leucine zipper (bZIP) transcription factor family protein	basic leucine zipper 61-like
Csa09g070700		1.20467	0.000425183	2.30485		-2.58974	0.0266211	-6.01991		AT3G58120	27.3.35	RNA.regulation of transcription.bZIP transcription factor family	Symbols: ATBZIP61, BZIP61 | BZIP61; DNA binding / transcription activator/ transcription factor | chr3:21520974-21523327 REVERSE	Basic-leucine zipper (bZIP) transcription factor family protein	basic leucine zipper 61
Csa11g094320		-2.9759	0.0494293	-7.86748						AT5G60480	27.3.80	RNA.regulation of transcription.zf-HD	Symbols: AtHB26 | AtHB26 (ARABIDOPSIS THALIANA HOMEOBOX PROTEIN 26); DNA binding / transcription factor | chr5:24323594-24324169 FORWARD	homeobox protein 26	zinc-finger homeodomain 12-like
Csa09g058320		-1.47847	0.0429657	-2.78654						AT3G51325	27.3.99	RNA.regulation of transcription.unclassified	zinc finger (C3HC4-type RING finger) family protein | chr3:19051991-19052694 FORWARD	RING/U-box superfamily protein	RING finger 165-like
Csa20g009880		-1.74119	0.0449041	-3.34312						AT5G07460	28.1	DNA.synthesis/chromatin structure	Symbols: PMSR2, ATMSRA2 | PMSR2 (PEPTIDEMETHIONINE SULFOXIDE REDUCTASE 2); oxidoreductase, acting on sulfur group of donors, disulfide as acceptor / peptide-methionine-(S)-S-oxide reductase | chr5:2360634-2362013 REVERSE	peptidemethionine sulfoxide reductase 2	peptide methionine sulfoxide reductase A2-like	EC:1.8.4.13;EC:1.8.4.11	L-methionine (S)-S-oxide reductase;Peptide-methionine (S)-S-oxide reductase
Csa05g016400		-1.92853	0.00764968	-3.80667		3.36641	0.0340667	10.3131		AT2G37440	28.1	DNA.synthesis/chromatin structure	endonuclease/exonuclease/phosphatase family protein | chr2:15718053-15722108 FORWARD	DNAse I-like superfamily protein	type I inositol polyphosphate 5-phosphatase 8
Csa15g016670		-0.968567	0.00774091	-1.9569						AT3G12710	28.2	DNA.repair	methyladenine glycosylase family protein | chr3:4040324-4041982 REVERSE	DNA glycosylase superfamily protein	DNA-3-methyladenine glycosylase 1	EC:3.2.2.21;EC:3.2.2.20	DNA-3-methyladenine glycosylase II;DNA-3-methyladenine glycosylase I
Csa17g070960		1.08179	0.0494293	2.11666		5.74245	0.0245145	53.5365		AT1G44542	28.99	DNA.unspecified	cyclase family protein | chr1:16864970-16866605 REVERSE	Cyclase family protein	cyclase family	EC:3.5.1.9	Arylformamidase
Csa12g081170		-0.975039	0.00453013	-1.96569						AT5G40010	29.5.9	protein.degradation.AAA type	Symbols: AATP1 | AATP1 (AAA-ATPase 1); ATP binding / ATPase/ nucleoside-triphosphatase/ nucleotide binding | chr5:16020218-16021762 REVERSE	AAA-ATPase 1	AAA-ATPase At3g28580	EC:3.6.1.3;EC:3.6.1.15	Adenosinetriphosphatase;Nucleoside-triphosphate phosphatase
Csa19g057770		-1.9359	2.48117e-06	-3.82615		4.64699	0.0234691	25.0543		AT2G18193	29.5.9	protein.degradation.AAA type	AAA-type ATPase family protein | chr2:7917505-7919277 REVERSE	P-loop containing nucleoside triphosphate hydrolases superfamily protein	AAA-type ATPase like	EC:3.6.1.3;EC:3.6.1.15	Adenosinetriphosphatase;Nucleoside-triphosphate phosphatase
Csa05g013120		-1.13659	0.0367638	-2.19861						AT2G39850	29.5.1	protein.degradation.subtilases	identical protein binding / serine-type endopeptidase | chr2:16630473-16634253 FORWARD	Subtilisin-like serine endopeptidase family protein	subtilisin-like protease	EC:3.4.21	Acting on peptide bonds (peptidases)
Csa11g024730		-1.48881	0.0261031	-2.80656						AT4G21640	29.5.1	protein.degradation.subtilases	subtilase family protein | chr4:11496834-11500618 REVERSE	Subtilase family protein	subtilisin-like protease	EC:3.4.21	Acting on peptide bonds (peptidases)
Csa07g061520		-1.25338	0.00306662	-2.38399		4.99438	0.0234691	31.8756		AT1G60190	29.5.11.4.2	protein.degradation.ubiquitin.E3.RING	armadillo/beta-catenin repeat family protein / U-box domain-containing protein | chr1:22198403-22200678 FORWARD	ARM repeat superfamily protein	U-box domain-containing 19
Csa16g052190		-1.31291	0.0437222	-2.48442		4.80153	0.0234691	27.8872		AT1G60190	29.5.11.4.2	protein.degradation.ubiquitin.E3.RING	armadillo/beta-catenin repeat family protein / U-box domain-containing protein | chr1:22198403-22200678 FORWARD	ARM repeat superfamily protein	U-box domain-containing 19
Csa11g045330		-1.12971	0.0454951	-2.18815						AT5G36170	29.2.5	protein.synthesis.release	Symbols: HCF109, ATPRFB | HCF109 (HIGH CHLOROPHYLL FLUORESCENT 109); translation release factor/ translation release factor, codon specific | chr5:14235876-14238026 REVERSE	high chlorophyll fluorescent 109	peptide chain release factor chloroplastic isoform X2
Csa07g032060		-1.00504	0.036214	-2.007						AT1G66890	29.2.1.1.3.2.99	protein.synthesis.ribosomal protein.prokaryotic.unknown organellar.50S subunit.unknown	FUNCTIONS IN: molecular_function unknown; INVOLVED IN: biological_process unknown; LOCATED IN: chloroplast; EXPRESSED IN: 22 plant structures; EXPRESSED DURING: 13 growth stages; BEST Arabidopsis thaliana protein match is: 50S ribosomal protein-related (TAIR:AT5G16200.1); Has 14 Blast hits to 14 proteins in 3 species: Archae - 0; Bacteria - 0; Metazoa - 0; Fungi - 0; Plants - 14; Viruses - 0; Oth…	FUNCTIONS IN: molecular_function unknown	50S ribosomal
Csa09g069130		-1.41063	0.0207636	-2.65853						AT3G56710	29.3.3	protein.targeting.chloroplast	Symbols: SIB1 | SIB1 (SIGMA FACTOR BINDING PROTEIN 1); binding / protein binding | chr3:21006750-21007565 REVERSE	sigma factor binding protein 1	sigma factor binding chloroplastic-like
Csa04g043100		-1.64583	0.00207497	-3.12927						AT3G56710	29.3.3	protein.targeting.chloroplast	Symbols: SIB1 | SIB1 (SIGMA FACTOR BINDING PROTEIN 1); binding / protein binding | chr3:21006750-21007565 REVERSE	sigma factor binding protein 1	sigma factor binding chloroplastic-like
Csa17g053090		-0.994339	0.00194796	-1.99217						AT1G32640	29.4	protein.postranslational modification	Symbols: ATMYC2, RD22BP1, JAI1, JIN1, MYC2, ZBF1 | MYC2; DNA binding / transcription activator/ transcription factor | chr1:11798810-11800988 REVERSE	Basic helix-loop-helix (bHLH) DNA-binding family protein	transcription factor MYC2
Csa05g053750		1.4565	0.000655751	2.74443						AT1G58210	29.4	protein.postranslational modification	Symbols: EMB1674 | EMB1674 (EMBRYO DEFECTIVE 1674) | chr1:21553621-21558056 FORWARD	kinase interacting family protein	NETWORKED 2A-like
Csa19g039210		-1.78467	0.0126013	-3.44541		4.46189	0.0237588	22.0375		AT3G25250	29.4	protein.postranslational modification	Symbols: AGC2-1, AGC2, OXI1 | AGC2-1 (OXIDATIVE SIGNAL-INDUCIBLE1); kinase | chr3:9195503-9197124 FORWARD	AGC (cAMP-dependent	serine threonine- kinase OXI1	EC:2.7.11	Transferring phosphorus-containing groups
Csa01g031300		-2.03647	0.00178358	-4.1024		3.41781	0.0278227	10.6872		AT3G25250	29.4	protein.postranslational modification	Symbols: AGC2-1, AGC2, OXI1 | AGC2-1 (OXIDATIVE SIGNAL-INDUCIBLE1); kinase | chr3:9195503-9197124 FORWARD	AGC (cAMP-dependent	serine threonine- kinase OXI1	EC:2.7.11	Transferring phosphorus-containing groups
Csa15g053010		-2.15302	0.00163552	-4.44759		5.19115	0.023872	36.5335		AT3G25250	29.4	protein.postranslational modification	Symbols: AGC2-1, AGC2, OXI1 | AGC2-1 (OXIDATIVE SIGNAL-INDUCIBLE1); kinase | chr3:9195503-9197124 FORWARD	AGC (cAMP-dependent	serine threonine- kinase OXI1	EC:2.7.11	Transferring phosphorus-containing groups
Csa03g001560		-2.59065	0.0204197	-6.02371						AT1G01680	29.5.11.4.2	protein.degradation.ubiquitin.E3.RING	U-box domain-containing protein | chr1:246411-248367 REVERSE	plant U-box 54	U-box domain-containing 54
Csa17g002150		-2.60053	0.00274236	-6.06511						AT1G01680	29.5.11.4.2	protein.degradation.ubiquitin.E3.RING	U-box domain-containing protein | chr1:246411-248367 REVERSE	plant U-box 54	U-box domain-containing 54
Csa14g001480		-2.55107	0.0244721	-5.86067		4.10561	0.0349553	17.2152		AT1G01680	29.5.11.4.2	protein.degradation.ubiquitin.E3.RING	U-box domain-containing protein | chr1:246411-248367 REVERSE	plant U-box 54	U-box domain-containing 54
Csa14g007270		-2.8737	0.00145061	-7.32944		4.6144	0.0267567	24.4947		AT1G05880	29.5.11.4.2	protein.degradation.ubiquitin.E3.RING	nucleic acid binding / protein binding / structural molecule/ zinc ion binding | chr1:1775643-1778553 FORWARD	RING/U-box superfamily protein	RING U-box superfamily
Csa03g007320		-2.55484	0.00413396	-5.87601		7.94253	0.0234691	246.003		AT1G05880	29.5.11.4.2	protein.degradation.ubiquitin.E3.RING	nucleic acid binding / protein binding / structural molecule/ zinc ion binding | chr1:1775643-1778553 FORWARD	RING/U-box superfamily protein	RING U-box superfamily
Csa17g009290		-2.57431	0.000884037	-5.95584		7.10537	0.0234691	137.699		AT1G05880	29.5.11.4.2	protein.degradation.ubiquitin.E3.RING	nucleic acid binding / protein binding / structural molecule/ zinc ion binding | chr1:1775643-1778553 FORWARD	RING/U-box superfamily protein	probable E3 ubiquitin- ligase ARI12
Csa13g028530		-2.30364	0.0332708	-4.93703		8.83688	0.0234691	457.264		AT5G24040	29.5.11.4.3.2	protein.degradation.ubiquitin.E3.SCF.FBOX	F-box family protein | chr5:8126045-8127336 REVERSE	Protein of unknown function (DUF295)	F-box kelch-repeat At5g24040
Csa20g039250		-2.43802	0.0463727	-5.41898		7.12619	0.0234691	139.701		AT5G24040	29.5.11.4.3.2	protein.degradation.ubiquitin.E3.SCF.FBOX	F-box family protein | chr5:8126045-8127336 REVERSE	Protein of unknown function (DUF295)	F-box kelch-repeat At5g24040
Csa09g084890		0.858883	0.00381262	1.81363						AT1G78100	29.5.11.4.3.2	protein.degradation.ubiquitin.E3.SCF.FBOX	F-box family protein | chr1:29387795-29389112 FORWARD	F-box family protein	F-box At1g78100-like
Csa04g030360		-1.22847	0.00977912	-2.34318		2.87139	0.0290443	7.31772		AT3G47480	30.3	signalling.calcium	calcium-binding EF hand family protein | chr3:17496354-17496947 REVERSE	Calcium-binding EF-hand family protein	probable calcium-binding CML47
Csa19g033190		-1.68168	0.0458531	-3.20802		4.92308	0.0256393	30.3386		AT3G22910	30.3	signalling.calcium	calcium-transporting ATPase, plasma membrane-type, putative / Ca(2+)-ATPase, putative (ACA13) | chr3:8116335-8119388 REVERSE	ATPase E1-E2 type family protein / haloacid dehalogenase-like hydrolase family protein	calcium-transporting ATPase plasma membrane-type	EC:3.6.1.3;EC:3.6.3.8;EC:3.6.1.15	Adenosinetriphosphatase;Calcium-transporting ATPase;Nucleoside-triphosphate phosphatase
Csa16g036620		-2.1428	0.00482722	-4.41618		3.99189	0.0304519	15.9103		AT1G73805	30.3	signalling.calcium	calmodulin binding | chr1:27745427-27749178 REVERSE	Calmodulin binding protein-like	SAR DEFICIENT 1-like
Csa11g055690		-2.5809	0.00769024	-5.98313		4.22123	0.0308841	18.6517		AT5G39670	30.3	signalling.calcium	calcium-binding EF hand family protein | chr5:15883179-15884067 FORWARD	Calcium-binding EF-hand family protein	probable calcium-binding CML45
Csa10g046890		-3.50185	0.00723961	-11.3282						AT5G39670	30.3	signalling.calcium	calcium-binding EF hand family protein | chr5:15883179-15884067 FORWARD	Calcium-binding EF-hand family protein	probable calcium-binding CML45
Csa14g034930		-1.02528	0.0488404	-2.03536						AT1G27380	30.5	signalling.G-proteins	Symbols: RIC2 | RIC2 (ROP-INTERACTIVE CRIB MOTIF-CONTAINING PROTEIN 2) | chr1:9508745-9510066 REVERSE	ROP-interactive CRIB motif-containing protein 2	CRIB domain-containing RIC2-like isoform X1
Csa03g030590		-1.10173	0.00288979	-2.14613						AT1G27380	30.5	signalling.G-proteins	Symbols: RIC2 | RIC2 (ROP-INTERACTIVE CRIB MOTIF-CONTAINING PROTEIN 2) | chr1:9508745-9510066 REVERSE	ROP-interactive CRIB motif-containing protein 2	CRIB domain-containing RIC2
Csa16g036240		-1.44329	0.00208214	-2.7194						AT1G73500	30.6	signalling.MAP kinases	Symbols: ATMKK9, MKK9 | MKK9 (MAP KINASE KINASE 9); MAP kinase kinase/ kinase/ protein kinase activator | chr1:27639091-27640529 REVERSE	MAP kinase kinase 9	mitogen-activated kinase kinase 9	EC:2.7.11;EC:2.7.12.1	Transferring phosphorus-containing groups;Dual-specificity kinase
Csa11g074000		-3.1507	0.0463727	-8.88088		5.5806	0.0288539	47.8551		AT5G47850	30.2.26	signalling.receptor kinases.crinkly like	Symbols: CCR4 | CCR4 (ARABIDOPSIS THALIANA CRINKLY4 RELATED 4); kinase | chr5:19378701-19381082 REVERSE	CRINKLY4 related 4	serine threonine- kinase CCR4	EC:2.7.11	Transferring phosphorus-containing groups
Csa13g049080		-1.76096	0.0232376	-3.38923						AT4G11890	30.2.17	signalling.receptor kinases.DUF 26	protein kinase family protein | chr4:7148246-7149921 FORWARD	Protein kinase superfamily protein	cysteine-rich receptor kinase 45	EC:2.7.11	Transferring phosphorus-containing groups
Csa10g019870		-2.41898	0.0282036	-5.34794						AT4G23270	30.2.17	signalling.receptor kinases.DUF 26	protein kinase family protein | chr4:12171103-12173925 FORWARD	cysteine-rich RLK (RECEPTOR-like protein kinase) 4	cysteine-rich receptor kinase 19	EC:2.7.11	Transferring phosphorus-containing groups
Csa16g030580		-0.956965	0.0273112	-1.94122						AT1G69270	30.2.99	signalling.receptor kinases.misc	Symbols: RPK1 | RPK1 (RECEPTOR-LIKE PROTEIN KINASE 1); kinase/ protein binding / receptor signaling protein serine/threonine kinase | chr1:26040689-26042702 REVERSE	receptor-like protein kinase 1	probable LRR receptor-like serine threonine- kinase RPK1	EC:2.7.11	Transferring phosphorus-containing groups
Csa17g055590		-1.29349	0.0208408	-2.45121						AT1G33260	30.2.99	signalling.receptor kinases.misc	protein kinase family protein | chr1:12064509-12066376 FORWARD	Protein kinase superfamily protein	probable receptor kinase At1g33260	EC:2.7.11	Transferring phosphorus-containing groups
Csa14g043200		-1.65237	0.0014416	-3.1435						AT1G33260	30.2.99	signalling.receptor kinases.misc	protein kinase family protein | chr1:12064509-12066376 FORWARD	Protein kinase superfamily protein	probable receptor kinase At1g33260	EC:2.7.11	Transferring phosphorus-containing groups
Csa03g037500		-1.35795	4.1864e-05	-2.56321		1.97837	0.0432139	3.94048		AT1G33260	30.2.99	signalling.receptor kinases.misc	protein kinase family protein | chr1:12064509-12066376 FORWARD	Protein kinase superfamily protein	probable receptor kinase At1g33260	EC:2.7.11	Transferring phosphorus-containing groups
Csa05g087560		-2.75531	0.000374387	-6.75196						AT1G69730	30.2.25	signalling.receptor kinases.wall associated kinase	protein kinase family protein | chr1:26228632-26231339 REVERSE	Wall-associated kinase family protein	wall-associated receptor kinase-like 10	EC:2.7.11;EC:4.6.1.2	Transferring phosphorus-containing groups;Guanylate cyclase
Csa05g079560		-1.03711	0.00422509	-2.05211						AT1G66880	30.2.20	signalling.receptor kinases.wheat LRK10 like	serine/threonine protein kinase family protein | chr1:24946928-24955611 FORWARD	Protein kinase superfamily protein	kinase superfamily	EC:2.7.11	Transferring phosphorus-containing groups
Csa11g032480		-1.43518	0.0126013	-2.70417						AT4G17220	31.1	cell.organisation	Symbols: ATMAP70-5 | ATMAP70-5 (microtubule-associated proteins 70-5); microtubule binding | chr4:9656838-9659463 REVERSE	microtubule-associated proteins 70-5	microtubule-associated 70-5-like
Csa05g062020		-2.81049	0.0131484	-7.01525						AT1G56250	31.1	cell.organisation	Symbols: AtPP2-B14 | AtPP2-B14 (Phloem protein 2-B14); carbohydrate binding | chr1:21061600-21062995 REVERSE	phloem protein 2-B14	F-box VBF-like
Csa09g031770		1.07254	0.00346944	2.10314						AT3G43610	31.1	cell.organisation	tubulin binding | chr3:15517680-15524087 REVERSE	Spc97 / Spc98 family of spindle pole body (SBP) component	Spc97 Spc98 family of spindle pole body (SBP) component	EC:1.17.1;EC:1.2.3.9;EC:1.17.1.4;EC:1.2.3.7;EC:1.2.3.1	Acting on CH or CH(2) groups;Aryl-aldehyde oxidase;Xanthine dehydrogenase;Indole-3-acetaldehyde oxidase;Aldehyde oxidase
Csa18g014700		1.0654	0.0244886	2.09275		2.01887	0.0379023	4.05267		AT5G48570	31.3.1	cell.cycle.peptidylprolyl isomerase	Symbols: ROF2, ATFKBP65 | peptidyl-prolyl cis-trans isomerase, putative / FK506-binding protein, putative | chr5:19690542-19693845 REVERSE	FKBP-type peptidyl-prolyl cis-trans isomerase family protein	peptidyl-prolyl cis-trans isomerase FKBP65	EC:5.2.1.8	Peptidylprolyl isomerase
Csa11g090800		1.30668	0.0458531	2.47372		3.26379	0.0445786	9.60501		AT5G57240	31.4	cell.vesicle transport	Symbols: ORP4C | ORP4C (OSBP(OXYSTEROL BINDING PROTEIN)-RELATED PROTEIN 4C); oxysterol binding | chr5:23193321-23195476 FORWARD	OSBP(oxysterol binding protein)-related protein 4C	OSBP(oxysterol binding )-related 4C
Csa08g022350		-2.16567	5.26846e-05	-4.48675						AT5G24780	33.1	development.storage proteins	Symbols: VSP1, ATVSP1 | VSP1 (VEGETATIVE STORAGE PROTEIN 1); acid phosphatase/ transcription factor binding | chr5:8507590-8508957 REVERSE	vegetative storage protein 1	Vegetative storage	EC:3.1.3.41;EC:3.1.3.2	4-nitrophenylphosphatase;Acid phosphatase
Csa18g037380		-0.963469	0.00851572	-1.94999		3.06739	0.0247699	8.38255		AT5G63790	33.99	development.unspecified	Symbols: ANAC102 | ANAC102 (ARABIDOPSIS NAC DOMAIN CONTAINING PROTEIN 102); transcription factor | chr5:25526509-25528013 REVERSE	NAC domain containing protein 102	NAC domain-containing 102-like
Csa02g004650		-0.986725	0.0053728	-1.98168						AT4G01520	33.99	development.unspecified	Symbols: anac067 | anac067 (Arabidopsis NAC domain containing protein 67); transcription factor | chr4:656407-659178 REVERSE	NAC domain containing protein 69	NAC with transmembrane motif1
Csa05g002390		-1.12585	0.00417055	-2.18231						AT2G46770	33.99	development.unspecified	Symbols: NST1, EMB2301, ANAC043 | EMB2301 (EMBRYO DEFECTIVE 2301); transcription activator/ transcription factor | chr2:19220727-19222916 REVERSE	NAC (No Apical Meristem) domain transcriptional regulator superfamily protein	NAC domain-containing 43
Csa03g006080		-1.06667	0.0473918	-2.09459						AT1G04770	33.99	development.unspecified	male sterility MS5 family protein | chr1:1336371-1337849 REVERSE	Tetratricopeptide repeat (TPR)-like superfamily protein	SULFUR DEFICIENCY-INDUCED 2
Csa14g005970		-1.1994	0.0213371	-2.29644						AT1G04770	33.99	development.unspecified	male sterility MS5 family protein | chr1:1336371-1337849 REVERSE	Tetratricopeptide repeat (TPR)-like superfamily protein	SULFUR DEFICIENCY-INDUCED 2
Csa16g044610		-1.5138	0.0348372	-2.85562		3.16807	0.0398773	8.98845		AT2G22860	33.99	development.unspecified	Symbols: ATPSK2 | ATPSK2 (PHYTOSULFOKINE 2 PRECURSOR); growth factor | chr2:9737607-9738298 FORWARD	phytosulfokine 2 precursor	phytosulfokines 2
Csa02g033690		-1.66198	0.0131484	-3.1645						AT5G48850	33.99	development.unspecified	Symbols: ATSDI1 | ATSDI1 (SULPHUR DEFICIENCY-INDUCED 1); binding | chr5:19805437-19807759 REVERSE	Tetratricopeptide repeat (TPR)-like superfamily protein	SULFUR DEFICIENCY-INDUCED 1
Csa18g016070		-2.04767	0.0200346	-4.13437						AT5G48850	33.99	development.unspecified	Symbols: ATSDI1 | ATSDI1 (SULPHUR DEFICIENCY-INDUCED 1); binding | chr5:19805437-19807759 REVERSE	Tetratricopeptide repeat (TPR)-like superfamily protein	SULFUR DEFICIENCY-INDUCED 1
Csa11g077010		-2.07625	0.000252029	-4.21708						AT5G48850	33.99	development.unspecified	Symbols: ATSDI1 | ATSDI1 (SULPHUR DEFICIENCY-INDUCED 1); binding | chr5:19805437-19807759 REVERSE	Tetratricopeptide repeat (TPR)-like superfamily protein	SULFUR DEFICIENCY-INDUCED 1
Csa16g003150		-2.23369	0.00902515	-4.70334						AT3G61190	33.99	development.unspecified	Symbols: BAP1 | BAP1 (BON ASSOCIATION PROTEIN 1); phospholipid binding / protein binding | chr3:22650527-22651449 REVERSE	BON association protein 1	BON1-associated 1
Csa03g019340		-1.0474	0.00723961	-2.06681						AT1G15520	34.16	transport.ABC transporters and multidrug resistance systems	Symbols: PDR12, ATPDR12 | PDR12 (PLEIOTROPIC DRUG RESISTANCE 12); ATPase, coupled to transmembrane movement of substances | chr1:5331858-5338326 REVERSE	pleiotropic drug resistance 12	ABC transporter G family member 40	EC:3.6.1.3;EC:3.6.1.15	Adenosinetriphosphatase;Nucleoside-triphosphate phosphatase
Csa17g021110		-1.11187	0.00306662	-2.16125		2.02089	0.0436062	4.05835		AT1G15520	34.16	transport.ABC transporters and multidrug resistance systems	Symbols: PDR12, ATPDR12 | PDR12 (PLEIOTROPIC DRUG RESISTANCE 12); ATPase, coupled to transmembrane movement of substances | chr1:5331858-5338326 REVERSE	pleiotropic drug resistance 12	ABC transporter G family member 40	EC:3.6.1.3;EC:3.6.1.15	Adenosinetriphosphatase;Nucleoside-triphosphate phosphatase
Csa14g002570		-2.12594	0.0290801	-4.36486		3.16306	0.0331438	8.95728		AT1G02520	34.16	transport.ABC transporters and multidrug resistance systems	Symbols: PGP11 | PGP11 (P-GLYCOPROTEIN 11); ATPase, coupled to transmembrane movement of substances | chr1:524134-528745 FORWARD	P-glycoprotein 11	ABC transporter B family member 11	EC:3.6.1.3;EC:3.6.1.15	Adenosinetriphosphatase;Nucleoside-triphosphate phosphatase
Csa08g055430		-0.961647	0.0429657	-1.94753		-1.64473	0.0529425	-3.1269		AT5G09220	34.3	transport.amino acids	Symbols: AAP2 | AAP2 (AMINO ACID PERMEASE 2); amino acid transmembrane transporter | chr5:2866252-2869054 FORWARD	amino acid permease 2	amino acid permease 2
Csa20g012380		-1.04203	0.0400511	-2.05912		-2.40161	0.0287863	-5.28391		AT5G09220	34.3	transport.amino acids	Symbols: AAP2 | AAP2 (AMINO ACID PERMEASE 2); amino acid transmembrane transporter | chr5:2866252-2869054 FORWARD	amino acid permease 2	amino acid permease 2
Csa09g084780		-1.32992	0.0328789	-2.51388						AT1G78000	34.6	transport.sulphate	Symbols: SULTR1;2, SEL1 | SULTR1;2 (SULFATE TRANSPORTER 1;2); sulfate transmembrane transporter | chr1:29329735-29333146 FORWARD	sulfate transporter 1	sulfate transporter
Csa05g012290		-1.10365	0.00460667	-2.14898						AT2G40460	34.13	transport.peptides and oligopeptides	proton-dependent oligopeptide transport (POT) family protein | chr2:16896907-16901280 FORWARD	Major facilitator superfamily protein	NRT1 PTR FAMILY
Csa01g010820		-1.37341	0.049038	-2.59083						AT3G09990	34.14	transport.unspecified cations	equilibrative nucleoside transporter, putative (ENT2) | chr3:3072662-3075142 REVERSE	Nucleoside transporter family protein	equilibrative nucleotide transporter 3
Csa13g050250		-1.98412	0.00207497	-3.95622						AT4G12030	34.14	transport.unspecified cations	bile acid:sodium symporter family protein | chr4:7210918-7212992 FORWARD	bile acid transporter 5	probable sodium metabolite cotransporter chloroplastic
Csa09g064600		0.964788	0.0488404	1.95178						AT3G54820	34.19.1	transport.Major Intrinsic Proteins.PIP	Symbols: PIP2D, PIP2;5 | PIP2;5 (PLASMA MEMBRANE INTRINSIC PROTEIN 2;5); water channel | chr3:20302021-20304010 FORWARD	plasma membrane intrinsic protein 2	probable aquaporin PIP2-5
Csa11g078320		-2.06112	0.0494293	-4.17309						AT5G49130	34.99	transport.misc	MATE efflux family protein | chr5:19915872-19917525 FORWARD	MATE efflux family protein	DETOXIFICATION 55
Csa06g047060		-0.982592	0.0211636	-1.97601						AT2G41180	35.1	not assigned.no ontology	sigA-binding protein-related | chr2:17165191-17166025 FORWARD	VQ motif-containing protein	sigma factor binding chloroplastic-like
Csa04g016460		-1.14759	0.0196695	-2.21543		2.8904	0.0282482	7.41477		AT3G28290	35.1	not assigned.no ontology	Symbols: AT14A | AT14A | chr3:10547504-10549367 FORWARD	Protein of unknown function (DUF677)	UPF0496 At3g28270-like
Csa06g009470		-1.40232	0.000876694	-2.64327		2.38163	0.0348661	5.21126		AT3G28290	35.1	not assigned.no ontology	Symbols: AT14A | AT14A | chr3:10547504-10549367 FORWARD	Protein of unknown function (DUF677)	transmembrane (DUF677)
Csa05g007330		-1.40474	0.0494115	-2.64771						AT2G43120	35.1	not assigned.no ontology	pirin, putative | chr2:17927264-17928984 FORWARD	RmlC-like cupins superfamily protein	pirin 2
Csa11g093220		-1.63372	0.0485474	-3.10312		3.21209	0.0337614	9.26691		AT5G59390	35.1	not assigned.no ontology	XH/XS domain-containing protein | chr5:23954934-23957151 FORWARD	XH/XS domain-containing protein	XH XS domain-containing
Csa01g025530		-2.07672	0.0470702	-4.21848						AT3G22275	35.1	not assigned.no ontology	unknown protein | chr3:7878982-7879808 REVERSE	unknown protein	jasmonate ZIM-domain
Csa05g003450		-2.30245	0.00308084	-4.93294		6.41446	0.0234691	85.2994		AT2G45760	35.1	not assigned.no ontology	Symbols: BAP2, BAL | BAP2 (BON ASSOCIATION PROTEIN 2) | chr2:18847007-18847821 REVERSE	BON association protein 2	BON1-associated 2
Csa06g052240		-1.75368	0.0273112	-3.37218						AT2G45760	35.1	not assigned.no ontology	Symbols: BAP2, BAL | BAP2 (BON ASSOCIATION PROTEIN 2) | chr2:18847007-18847821 REVERSE	BON association protein 2	BON1-associated 2
Csa11g026230		-2.30647	0.0435923	-4.94673		8.0858	0.0234691	271.687		AT4G20000	35.1	not assigned.no ontology	VQ motif-containing protein | chr4:10838310-10839142 FORWARD	VQ motif-containing protein	VQ motif-containing
Csa15g008920		-3.43751	0.00525821	-10.8341						AT3G07195	35.1	not assigned.no ontology	proline-rich family protein | chr3:2288892-2290505 FORWARD	RPM1-interacting protein 4 (RIN4) family protein	RPM1-interacting 4-like
Csa08g043920		-5.37076	0.0117093	-41.3772						AT4G11655	35.1	not assigned.no ontology	transmembrane protein, putative | chr4:7038585-7039923 FORWARD	Uncharacterised protein family (UPF0497)	CASP 4A4
Csa12g048450		1.80105	0.000139627	3.48473						AT4G17270	35.1	not assigned.no ontology	Mo25 family protein | chr4:9676127-9678777 FORWARD	Mo25 family protein	MO25 At4g17270
Csa11g032420		1.71411	5.59506e-06	3.28094						AT4G17270	35.1	not assigned.no ontology	Mo25 family protein | chr4:9676127-9678777 FORWARD	Mo25 family protein	MO25 At4g17270
Csa02g001760		-1.22108	0.0452952	-2.33121						AT4G00700	35.1.19	not assigned.no ontology.C2 domain-containing protein	C2 domain-containing protein | chr4:286051-289514 FORWARD	C2 calcium/lipid-binding plant phosphoribosyltransferase family protein	FT-interacting 1-like
Csa06g050730		-1.77739	0.0443172	-3.42806						AT2G44400	35.1.26	not assigned.no ontology.DC1 domain containing protein	DC1 domain-containing protein | chr2:18327096-18327536 FORWARD	Cysteine/Histidine-rich C1 domain family protein	Cysteine Histidine-rich C1 domain family
Csa08g049270		-0.96892	0.0361284	-1.95738						AT4G05070	35.2	not assigned.unknown	unknown protein | chr4:2593595-2594119 REVERSE	Wound-responsive family protein	Wound-responsive family
Csa11g010780		-1.00211	0.0208408	-2.00292						AT4G32480	35.2	not assigned.unknown	unknown protein | chr4:15676404-15677973 FORWARD	Protein of unknown function (DUF506)	sugar phosphate (DUF506)
Csa09g071680		-1.00861	0.0439829	-2.01197						AT1G70420	35.2	not assigned.unknown	unknown protein | chr1:26539574-26540762 REVERSE	Protein of unknown function (DUF1645)	DNA ligase (DUF1645)
Csa12g074880		-1.04589	0.0204197	-2.06464						AT5G37478	35.2	not assigned.unknown	FUNCTIONS IN: molecular_function unknown; INVOLVED IN: biological_process unknown; LOCATED IN: cellular_component unknown; CONTAINS InterPro DOMAIN/s: Targeting for Xklp2 (InterPro:IPR009675); BEST Arabidopsis thaliana protein match is: unknown protein (TAIR:AT5G15510.1); Has 39 Blast hits to 39 proteins in 8 species: Archae - 0; Bacteria - 0; Metazoa - 0; Fungi - 0; Plants - 39; Viruses - 0; Oth…	TPX2 (targeting protein for Xklp2) protein family	TPX2 (targeting for Xklp2) family
Csa10g013470		-1.08604	0.0389956	-2.12291						AT4G29110	35.2	not assigned.unknown	unknown protein | chr4:14348801-14349701 FORWARD	unknown protein	cotton fiber
Csa01g024850		-1.13572	0.00315164	-2.19728						AT3G21710	35.2	not assigned.unknown	unknown protein | chr3:7648359-7649799 FORWARD	unknown protein	PREDICTED: uncharacterized protein LOC104786761
Csa03g014860		-1.21695	0.0349314	-2.32455		1.99987	0.0460088	3.99964		AT1G11210	35.2	not assigned.unknown	unknown protein | chr1:3755677-3756998 REVERSE	Protein of unknown function (DUF761)	cotton fiber (DUF761)
Csa13g003140		-1.28876	0.00274236	-2.44317		6.12599	0.0234691	69.8403		AT5G03210	35.2	not assigned.unknown	unknown protein | chr5:762787-763321 REVERSE	unknown protein	E3 ubiquitin- ligase
Csa17g043100		-1.32527	0.0125339	-2.50581		4.19412	0.0253587	18.3044		AT1G30135	35.2	not assigned.unknown	Symbols: JAZ8, TIFY5A | JAZ8 (JASMONATE-ZIM-DOMAIN PROTEIN 8) | chr1:10596492-10597239 FORWARD	jasmonate-zim-domain protein 8	TIFY 5A-like
Csa17g019010		-1.3326	0.0320865	-2.51856						AT1G13670	35.2	not assigned.unknown	unknown protein | chr1:4688156-4688966 FORWARD	unknown protein	BIG GRAIN 1-like E
Csa14g016640		-2.013	0.0231718	-4.03619						AT1G13670	35.2	not assigned.unknown	unknown protein | chr1:4688156-4688966 FORWARD	unknown protein	BIG GRAIN 1-like E
Csa07g010880		-1.44192	0.0241856	-2.71682						AT2G31930	35.2	not assigned.unknown	unknown protein | chr2:13577555-13578248 FORWARD	unknown protein	PREDICTED: uncharacterized protein LOC104700270
Csa05g034270		-1.34227	0.0120461	-2.5355						AT2G29670	35.2	not assigned.unknown	binding | chr2:12681958-12685087 REVERSE	Tetratricopeptide repeat (TPR)-like superfamily protein	Tetratricopeptide repeat (TPR)-like superfamily
Csa07g014710		-1.44922	0.0190989	-2.73061						AT2G29670	35.2	not assigned.unknown	binding | chr2:12681958-12685087 REVERSE	Tetratricopeptide repeat (TPR)-like superfamily protein	Tetratricopeptide repeat (TPR)-like superfamily
Csa07g038920		-1.55868	0.0378283	-2.94585						AT1G71970	35.2	not assigned.unknown	unknown protein | chr1:27093028-27094027 FORWARD	unknown protein	At1g71970 F17M19_12
Csa03g033360		-1.6917	0.0170358	-3.23038		5.85325	0.0234691	57.8103		AT1G30190	35.2	not assigned.unknown	unknown protein | chr1:10618966-10619802 FORWARD	unknown protein	cotton fiber
Csa11g004480		-1.70793	0.049857	-3.26691		4.12222	0.0359539	17.4146		AT4G36950	35.2	not assigned.unknown	Symbols: MAPKKK21 | MAPKKK21; ATP binding / protein kinase/ protein serine/threonine kinase | chr4:17422572-17423901 REVERSE	mitogen-activated protein kinase kinase kinase 21	mitogen-activated kinase kinase kinase NPK1-like	EC:2.7.11	Transferring phosphorus-containing groups
Csa17g092270		-1.90491	0.0121008	-3.74485						AT1G52315	35.2	not assigned.unknown	unknown protein | chr1:19481188-19482674 FORWARD	Regulator of Vps4 activity in the MVB pathway protein	Regulator of Vps4 activity in the MVB pathway
Csa04g040640		-1.92984	0.0293631	-3.81014						AT3G54530	35.2	not assigned.unknown	unknown protein | chr3:20186145-20187585 REVERSE	unknown protein	PREDICTED: uncharacterized protein LOC104781320
Csa05g092210		-1.95293	0.019786	-3.87159						AT3G60440	35.2	not assigned.unknown	LOCATED IN: chloroplast; EXPRESSED IN: 19 plant structures; EXPRESSED DURING: 13 growth stages; CONTAINS InterPro DOMAIN/s: Phosphoglycerate mutase (InterPro:IPR013078), PRIB5 (InterPro:IPR012398); BEST Arabidopsis thaliana protein match is: unknown protein (TAIR:AT3G60450.1); Has 180 Blast hits to 178 proteins in 74 species: Archae - 0; Bacteria - 37; Metazoa - 8; Fungi - 48; Plants - 35; Viruse…	Phosphoglycerate mutase family protein	phosphoglycerate mutase family
Csa08g005090		-2.09431	0.0137103	-4.27023		7.59763	0.0234691	193.693		AT5G13210	35.2	not assigned.unknown	CONTAINS InterPro DOMAIN/s: Uncharacterized conserved protein UCP015417, vWA (InterPro:IPR011205), von Willebrand factor, type A (InterPro:IPR002035); BEST Arabidopsis thaliana protein match is: unknown protein (TAIR:AT3G24780.1); Has 250 Blast hits to 233 proteins in 28 species: Archae - 0; Bacteria - 8; Metazoa - 0; Fungi - 23; Plants - 45; Viruses - 15; Other Eukaryotes - 159 (source: NCBI BLi…	Uncharacterised conserved protein UCP015417	Uncharacterized conserved vWA
Csa18g024400		-2.11937	0.0147797	-4.34504						AT5G53380	35.2	not assigned.unknown	unknown protein | chr5:21654601-21656539 FORWARD	O-acyltransferase (WSD1-like) family protein	O-acyltransferase WSD1	EC:2.3.1.20	Diacylglycerol O-acyltransferase
Csa17g016210		-2.3392	0.0183519	-5.06024						AT1G12030	35.2	not assigned.unknown	unknown protein | chr1:4064667-4066341 REVERSE	Protein of unknown function (DUF506)	phosphoenolpyruvate (DUF506)
Csa07g004630		-2.39508	0.0021056	-5.26005						AT3G60420	35.2	not assigned.unknown	LOCATED IN: cellular_component unknown; EXPRESSED IN: 17 plant structures; EXPRESSED DURING: 10 growth stages; CONTAINS InterPro DOMAIN/s: Phosphoglycerate mutase (InterPro:IPR013078); BEST Arabidopsis thaliana protein match is: unknown protein (TAIR:AT3G60450.1); Has 196 Blast hits to 165 proteins in 65 species: Archae - 0; Bacteria - 41; Metazoa - 2; Fungi - 34; Plants - 58; Viruses - 0; Other …	Phosphoglycerate mutase family protein	phosphoglycerate mutase family
Csa07g053310		-2.48326	0.0495166	-5.59161		6.60013	0.0234691	97.0147		AT2G23270	35.2	not assigned.unknown	unknown protein | chr2:9903215-9903845 FORWARD	unknown protein	PREDICTED: uncharacterized protein LOC104702857
Csa02g076290		-2.65773	0.0243661	-6.31039		4.47215	0.0357763	22.1948		AT5G66480	35.2	not assigned.unknown	unknown protein | chr5:26544541-26546986 REVERSE	unknown protein	bacteriophage N4 adsorption B
Csa17g014770		-2.82462	0.0027244	-7.0843		4.14752	0.0265687	17.7226		AT1G10880	35.2	not assigned.unknown	unknown protein | chr1:3624035-3627082 REVERSE	Core-2/I-branching beta-1	core-2 I-branching beta-1,6-n-acetylglucosaminyltransferase family
Csa20g013070		-2.95802	0.0233507	-7.77057		6.21506	0.0234691	74.2882		AT5G09876	35.2	not assigned.unknown	unknown protein | chr5:3079987-3080435 FORWARD	unknown protein	PREDICTED: uncharacterized protein LOC104769179
Csa04g052680		-2.98963	0.0021056	-7.94272		6.24407	0.0239776	75.7973		AT2G38790	35.2	not assigned.unknown	unknown protein | chr2:16214189-16215264 REVERSE	unknown protein	PREDICTED: uncharacterized protein LOC104782329
Csa05g015040		-3.32755	0.000425183	-10.039		7.25027	0.0234691	152.247		AT2G38790	35.2	not assigned.unknown	unknown protein | chr2:16214189-16215264 REVERSE	unknown protein	PREDICTED: uncharacterized protein LOC104785617
Csa01g016400		-3.35502	0.000138057	-10.232		3.83011	0.0366014	14.2226		AT3G13950	35.2	not assigned.unknown	unknown protein | chr3:4604149-4605425 FORWARD	unknown protein	PREDICTED: uncharacterized protein LOC104745663
Csa05g018080		-2.72867	0.0200346	-6.62843		8.04361	0.0234691	263.857		AT2G36020	35.2	not assigned.unknown	Symbols: HVA22J | HVA22J (HVA22-LIKE PROTEIN J) | chr2:15123154-15125588 REVERSE	HVA22-like protein J	HVA22 j
Csa04g049470		-4.17904	0.00459891	-18.1141		6.13487	0.0239776	70.2718		AT2G36020	35.2	not assigned.unknown	Symbols: HVA22J | HVA22J (HVA22-LIKE PROTEIN J) | chr2:15123154-15125588 REVERSE	HVA22-like protein J	HVA22 j
Csa09g064270		-4.18038	0.0122114	-18.1309		7.37699	0.0234691	166.225		AT3G54520	35.2	not assigned.unknown	unknown protein | chr3:20183560-20185200 REVERSE	unknown protein	PREDICTED: uncharacterized protein LOC104712054
Csa07g036500		1.0096	0.0208408	2.01335						AT1G69760	35.2	not assigned.unknown	unknown protein | chr1:26239260-26240708 REVERSE	unknown protein	suppressor SRP40
Csa15g027680		1.62529	0.00841343	3.08504						AT3G19680	35.2	not assigned.unknown	unknown protein | chr3:6840281-6842320 FORWARD	Protein of unknown function (DUF1005)	PREDICTED: uncharacterized protein LOC104746366
Csa19g027370		1.44246	0.00841343	2.71783						AT3G19680	35.2	not assigned.unknown	unknown protein | chr3:6840281-6842320 FORWARD	Protein of unknown function (DUF1005)	PREDICTED: uncharacterized protein LOC104765839
Csa09g066180		1.37214	0.00460667	2.58855						AT3G55240	35.2	not assigned.unknown	Overexpression leads to PEL (Pseudo-Etiolation in Light) phenotype. | chr3:20473541-20474763 REVERSE	Plant protein 1589 of unknown function	PREDICTED: uncharacterized protein LOC104712150
Csa20g028790		1.14176	0.00389061	2.2065						AT5G19190	35.2	not assigned.unknown	unknown protein | chr5:6457260-6458031 FORWARD	unknown protein	probable myosin light chain kinase DDB_G0284661
Csa20g032650		1.65727	0.00306662	3.1542						AT5G20670	35.2	not assigned.unknown	unknown protein | chr5:6993114-6993873 REVERSE	Protein of unknown function (DUF1677)	DUF1677 family (DUF1677)
Csa08g014480		1.11728	0.00161867	2.16937						AT5G20670	35.2	not assigned.unknown	unknown protein | chr5:6993114-6993873 REVERSE	Protein of unknown function (DUF1677)	DUF1677 family (DUF1677)
Csa15g071960		1.18391	0.00264503	2.27191						AT2G16060	35.2	not assigned	hemoglobin 1	hemoglobin 1	non-symbiotic hemoglobin 1
Csa05g007700		1.46387	0.00451644	2.75847		-2.36565	0.0400637	-5.15386		AT2G42870	35.2	not assigned.unknown	Symbols: PAR1, HLH1 | PAR1 (PHY RAPIDLY REGULATED 1) | chr2:17836416-17837250 REVERSE	phy rapidly regulated 1	transcription factor PAR1-like	EC:1.1.1.284;EC:1.1.1.1	S-(hydroxymethyl)glutathione dehydrogenase;Alcohol dehydrogenase
Csa13g022100		1.32596	5.75024e-05	2.50699		-2.41192	0.0285254	-5.32182		AT5G19190	35.2	not assigned.unknown	unknown protein | chr5:6457260-6458031 FORWARD	unknown protein	probable myosin light chain kinase DDB_G0284661
Genes with orthologues in plants other than A. thaliana
Csa15g076700		-2.26732	1.92061e-06	-4.81428		3.95557	0.0234691	15.5147						P-loop containing nucleoside triphosphate hydrolases superfamily protein	AAA-type ATPase like	EC:3.6.1.3;EC:3.6.1.15	Adenosinetriphosphatase;Nucleoside-triphosphate phosphatase
Csa09g039800		-4.13632	0.00264503	-17.5856										thionin 2.2	thionin- -like
Csa04g026380		-4.12324	8.3211e-05	-17.4268										thionin 2.2	thionin- -like
Csa12g046830		-3.7194	0.00131864	-13.1719										syntaxin of plants 23	syntaxin of plants 23
Csa17g080640		-3.62446	0.00274593	-12.3331										bifunctional nuclease in basal defense response 1	bifunctional nuclease 1	EC:2.4.1.80	Ceramide glucosyltransferase
Csa06g038370		-3.51765	2.22272e-05	-11.453										cyclic nucleotide-gated channels	cyclic nucleotide-gated channel 12
Csa01g006800		-3.37114	0.00109757	-10.347		5.24981	0.0266211	38.0497						AGAMOUS-like 80	agamous-like MADS-box AGL80
Csa07g017680		-3.28816	0.0285738	-9.76867										Putative Protein	---NA---
Csa12g002890		-3.21509	5.26846e-05	-9.28623										cytochrome P450	cytochrome family subfamily polypeptide 2	EC:1.14.13	Acting on paired donors, with incorporation or reduction of molecular oxygen. The oxygen incorporated need not be derived from O(2)
Csa12g033490		-3.09003	0.00306662	-8.51514		5.56332	0.0266183	47.2854						cysteine-rich RLK (RECEPTOR-like protein kinase) 10	cysteine-rich receptor kinase 10 isoform X1	EC:2.7.11	Transferring phosphorus-containing groups
Csa02g062860		-2.94649	0.0328789	-7.70873		6.27537	0.0234691	77.4594						Protein kinase superfamily protein	kinase superfamily	EC:2.7.11	Transferring phosphorus-containing groups
Csa16g030210		-2.8742	0.000170708	-7.33199		6.05609	0.0234691	66.5371						Putative Protein	vegetative storage 1-like	EC:3.1.3.41;EC:3.1.3.2	4-nitrophenylphosphatase;Acid phosphatase
Csa05g009110		-2.79774	0.00936949	-6.95351		3.34817	0.0475476	10.1835						TRAF-like family protein	MATH domain and coiled-coil domain-containing At2g42480-like
Csa06g011400		-2.72276	0.000252029	-6.60134										HXXXD-type acyl-transferase family protein	HXXXD-type acyl-transferase family
Csa01g034720		-2.5441	0.000725568	-5.83244		5.26022	0.0247145	38.3252						WALL ASSOCIATED KINASE (WAK)-LIKE 10	wall-associated receptor kinase-like 10	EC:2.7.11;EC:4.6.1.2	Transferring phosphorus-containing groups;Guanylate cyclase
Csa04g022520		-2.47334	0.0175614	-5.55329		8.58676	0.0234691	384.478						D7LMB6 (Predicted protein)	predicted protein
Csa00604s010		-2.35362	0.0212688	-5.11106		3.98887	0.0376283	15.877						unknown protein	PREDICTED: uncharacterized protein LOC104773647
Csa08g047070		-2.34387	0.0207636	-5.07663										Uncharacterised protein family (UPF0041)	mitochondrial pyruvate carrier 2
Csa16g037660		-2.17273	0.00363326	-4.50876		4.16301	0.0256393	17.9139						Calmodulin binding protein-like	SAR DEFICIENT 1-like
Csa03g051390		-2.16317	0.0101483	-4.47897										receptor like protein 7	receptor 12
Csa17g079120		-2.13578	0.0480429	-4.39475		8.98906	0.0234691	508.133						SOUL heme-binding family protein	heme-binding 2-like
Csa03g026300		-2.08674	0.019786	-4.24786										GroES-like zinc-binding dehydrogenase family protein	#NAME?	EC:1.1.1.1	Alcohol dehydrogenase
Csa06g011420		-2.07143	0.0131511	-4.20303										cytochrome P450	cytochrome P450 705A20-like	EC:1.14.21;EC:1.14.13	Acting on paired donors, with incorporation or reduction of molecular oxygen. The oxygen incorporated need not be derived from O(2);Acting on paired donors, with incorporation or reduction of molecular oxygen. The oxygen incorporated need not be derived from O(2)
Csa01g044320		-2.03037	0.0120461	-4.0851		8.54542	0.0234691	373.618						Uncharacterised conserved protein UCP015417	AT5g43400 MWF20_9
Csa05g003440		-1.97936	0.0243661	-3.94319		3.95938	0.0359539	15.5558						BON association protein 2	BON1-associated 2
Csa13g041630		-1.94073	0.0241856	-3.839										MAPK/ERK kinase kinase 3	MAPK ERK kinase kinase 3
Csa17g092940		-1.93219	0.0141316	-3.81633										receptor like protein 7	receptor 12
Csa07g009870		-1.88869	0.0233507	-3.70298										receptor like protein 23	receptor 12
Csa02g012680		-1.85082	0.00715611	-3.60705										cysteine-rich RLK (RECEPTOR-like protein kinase) 37	cysteine-rich receptor kinase 37	EC:2.7.11	Transferring phosphorus-containing groups
Csa07g012150		-1.82169	0.0191552	-3.53495										Putative Protein	---NA---
Csa08g010310		-1.8165	0.0424911	-3.52225										Disease resistance protein (TIR-NBS-LRR class) family	disease resistance
Csa07g065230		-1.78463	0.0290801	-3.44531		5.15211	0.0256393	35.5581						Putative Protein	PREDICTED: uncharacterized protein At3g60930, chloroplastic-like
Csa09g078390		-1.73582	0.0328789	-3.33069										cysteine-rich RLK (RECEPTOR-like protein kinase) 10	cysteine-rich receptor kinase 10	EC:2.7.11.25;EC:2.7.11	Mitogen-activated protein kinase kinase kinase;Transferring phosphorus-containing groups
Csa17g008290		-1.73228	0.00432097	-3.32252		2.48222	0.0515192	5.58756						receptor like protein 27	receptor 12
Csa20g054140		-1.72217	0.0441985	-3.29932										Cam-binding protein 60-like G	Cam-binding 60-like G
Csa01g034630		-1.72048	0.0465386	-3.29546		5.55858	0.0253588	47.1302						NAD(P)H dehydrogenase B4	external alternative NAD(P)H-ubiquinone oxidoreductase mitochondrial	EC:1.6.99.3	NADH dehydrogenase
Csa05g079800		-1.71293	0.0121634	-3.27825										SHV3-like 2	glycerophosphodiester phosphodiesterase GDPDL1-like	EC:3.1.4.46	Glycerophosphodiester phosphodiesterase
Csa07g056440		-1.68423	0.0367638	-3.21368		3.7784	0.0451151	13.7218						RNI-like superfamily protein	receptor like 21
Csa09g097880		-1.63137	0.0139796	-3.09806										O-methyltransferase family protein	indole glucosinolate O-methyltransferase 4-like
Csa11g022970		-1.62659	5.26846e-05	-3.08783										glutamate-cysteine ligase	glutamate--cysteine chloroplastic-like	EC:6.3.2.2	Glutamate--cysteine ligase
Csa10g013910		-1.62011	0.0273112	-3.07399										HXXXD-type acyl-transferase family protein	uncharacterized acetyltransferase At3g50280-like
Csa20g048790		-1.59364	0.0208408	-3.01809										Putative Protein	---NA---
Csa07g063030		-1.54999	0.0367638	-2.92814										Defensin-like (DEFL) family protein	defensin 54
Csa09g075790		-1.43871	0.00167538	-2.71078										Kunitz family trypsin and protease inhibitor protein	cysteine protease inhibitor WSCP-like
Csa11g101360		-1.42019	0.00723961	-2.6762										Leucine-rich repeat protein kinase family protein	probable LRR receptor-like serine threonine- kinase At1g51820
Csa06g011430		-1.33973	0.0119057	-2.53104										cytochrome P450	cytochrome family subfamily polypeptide 2	EC:1.14.13	Acting on paired donors, with incorporation or reduction of molecular oxygen. The oxygen incorporated need not be derived from O(2)
Csa03111s010		-1.33941	0.0429657	-2.53048										2-oxoglutarate (2OG) and Fe(II)-dependent oxygenase superfamily protein	2-oxoglutarate-dependent dioxygenase	EC:1.14.11	Acting on paired donors, with incorporation or reduction of molecular oxygen. The oxygen incorporated need not be derived from O(2)
Csa14g006280		-1.30355	0.0463727	-2.46836										receptor like protein 54	receptor 12
Csa12g036930		-1.26138	0.0201554	-2.39726										cysteine-rich RLK (RECEPTOR-like protein kinase) 28	At4g21400p	EC:2.7.11	Transferring phosphorus-containing groups
Csa02g032160		-1.19028	0.000430034	-2.28197										ribosomal protein S27	40S ribosomal S27-2
Csa14g042810		-1.14393	0.00166523	-2.20982										Basic helix-loop-helix (bHLH) DNA-binding family protein	transcription factor MYC2
Csa09g075880		-1.11417	0.0273112	-2.1647										Kunitz family trypsin and protease inhibitor protein	cysteine protease inhibitor WSCP-like
Csa09g075780		-1.11365	0.0415791	-2.16392										Kunitz family trypsin and protease inhibitor protein	cysteine protease inhibitor WSCP-like
Csa09g075800		-1.11219	0.0458531	-2.16173		2.35438	0.0445786	5.11374						Kunitz family trypsin and protease inhibitor protein	cysteine protease inhibitor WSCP-like
Csa07g049730		-1.06726	0.0504465	-2.09545										Ankyrin repeat family protein
Csa09g075750		-1.06566	0.0488404	-2.09313										thionin 2.1	thionin- -like
Csa16g015170		-1.05713	0.00764968	-2.08079										Tetratricopeptide repeat (TPR)-like superfamily protein	Tetratricopeptide repeat (TPR)-like superfamily
Csa09g053100		-1.04505	0.036214	-2.06344										Co-chaperone GrpE family protein	Co-chaperone family
Csa04g018420		-1.03601	0.0485474	-2.05055										cytochrome P450	cytochrome family subfamily polypeptide 2	EC:1.14.13	Acting on paired donors, with incorporation or reduction of molecular oxygen. The oxygen incorporated need not be derived from O(2)
Csa09g075810		-0.956925	0.0367638	-1.94117										Kunitz family trypsin and protease inhibitor protein	cysteine protease inhibitor WSCP-like
Csa04g068040		1.0403	0.0463727	2.05666										Putative Protein	classical arabinogalactan 26-like
Csa08g005670		1.12823	0.0429657	2.18591		2.38406	0.0341024	5.22002						zinc induced facilitator-like 1	ZINC INDUCED FACILITATOR-LIKE 1
Csa16g037870		1.24787	0.000139627	2.37491		-3.63034	0.0234691	-12.3835						germin-like protein 1	germin subfamily 3 member 1
Csa09g084440		2.09968	0.00460057	4.28616										Integrase-type DNA-binding superfamily protein	ethylene-responsive transcription factor ERF013-like
Csa13g031170		2.33066	0.0458531	5.03036										Putative Protein	PREDICTED: uncharacterized protein LOC109132282

## Sheet: rolD acdS
Category: Differentially-regulated genes in shoots of a C. sativa rolD::acdS line in response to salinity stress (15 dSm-1).
Induced
Less Induced
More Induced
Down-Regulated
Less Down Regulated
More Down Regulated
		Expression in control after salt stress				Expression in transgenic line relative to control after salt stress
C. sativa Gene		Log 2 Fold Change	FDR	Fold Change		Log 2 Fold Change	FDR	Fold Change		A. thaliana Orthologous Gene	MAPMAN Bin Code	MAPMAN Bin Name	MAPMAN Description	MAPMAN Annotation	KEGG Description	KEGG Enzyme Code	KEGG Enzyme Name
Csa11g023650		-1.21765	0.0126956	-2.32568						AT4G22590	3.2.2	minor CHO metabolism.trehalose.TPP	trehalose-6-phosphate phosphatase, putative | chr4:11893499-11896480 REVERSE	Haloacid dehalogenase-like hydrolase (HAD) superfamily protein	probable trehalose-phosphate phosphatase G	EC:3.1.3.12;EC:3.1.3.41	Trehalose-phosphatase;4-nitrophenylphosphatase
Csa12g034240		-1.37963	2.22106e-05	-2.60202						AT4G22590	3.2.2	minor CHO metabolism.trehalose.TPP	trehalose-6-phosphate phosphatase, putative | chr4:11893499-11896480 REVERSE	Haloacid dehalogenase-like hydrolase (HAD) superfamily protein	probable trehalose-phosphate phosphatase G	EC:3.1.3.12;EC:3.1.3.41	Trehalose-phosphatase;4-nitrophenylphosphatase
Csa10g020610		-1.61069	6.1225e-05	-3.05398		2.16	0.04	4.48		AT4G22590	3.2.2	minor CHO metabolism.trehalose.TPP	trehalose-6-phosphate phosphatase, putative | chr4:11893499-11896480 REVERSE	Haloacid dehalogenase-like hydrolase (HAD) superfamily protein	probable trehalose-phosphate phosphatase G	EC:3.1.3.12;EC:3.1.3.41	Trehalose-phosphatase;4-nitrophenylphosphatase
Csa15g084540		-1.05283	0.00349081	-2.0746						AT2G19800	3.4.4	minor CHO metabolism.myo-inositol.myo inositol oxygenases	Symbols: MIOX2 | MIOX2 (MYO-INOSITOL OXYGENASE 2); inositol oxygenase | chr2:8530896-8533508 REVERSE	myo-inositol oxygenase 2	inositol oxygenase 2	EC:1.13.99.1	Inositol oxygenase
Csa01g044690		-1.62357	2.45059e-07	-3.08137						AT2G19800	3.4.4	minor CHO metabolism.myo-inositol.myo inositol oxygenases	Symbols: MIOX2 | MIOX2 (MYO-INOSITOL OXYGENASE 2); inositol oxygenase | chr2:8530896-8533508 REVERSE	myo-inositol oxygenase 2	inositol oxygenase 2	EC:1.13.99.1	Inositol oxygenase
Csa13g029110		-1.38851	0.00210235	-2.61808						AT5G24420	7.1.2	OPP.oxidative PP.6-phosphogluconolactonase	glucosamine/galactosamine-6-phosphate isomerase-related | chr5:8336614-8338008 REVERSE	6-phosphogluconolactonase 5	probable 6-phosphogluconolactonase 3	EC:3.1.1.31;EC:3.1.1.1	6-phosphogluconolactonase;Carboxylesterase
Csa20g040850		-1.95664	0.00625076	-3.88158		3.61	0.04	12.24		AT5G24410	7.1.2	OPP.oxidative PP.6-phosphogluconolactonase	glucosamine/galactosamine-6-phosphate isomerase-related | chr5:8332473-8334066 REVERSE	6-phosphogluconolactonase 4	probable 6-phosphogluconolactonase 4	EC:3.1.1.31;EC:3.1.1.1	6-phosphogluconolactonase;Carboxylesterase
Csa16g005860		-6.80393	5.9754e-06	-111.734		6.87	0.02	117.2		AT3G60100	8.1.2	TCA / org. transformation.TCA.CS	Symbols: CSY5 | CSY5 (citrate synthase 5); citrate (SI)-synthase/ transferase, transferring acyl groups, acyl groups converted into alkyl on transfer | chr3:22192730-22196447 FORWARD	citrate synthase 5	citrate synthase mitochondrial	EC:2.3.3.1	Citrate (Si)-synthase
Csa02g041670		-1.45764	0.0061723	-2.74658		-1.81	0.05	-3.5		AT5G50950	8.1.8	TCA / org. transformation.TCA.fumarase	fumarate hydratase, putative / fumarase, putative | chr5:20729612-20733516 FORWARD	FUMARASE 2	fumarase 1	EC:4.2.1.2	Fumarate hydratase
Csa03g010590		-1.17863	0.0245144	-2.26361		2.19	0.05	4.58		AT1G07180	9.2.1	mitochondrial electron transport / ATP synthesis.NADH-DH.type II.internal matrix	Symbols: ATNDI1, NDA1 | NDA1 (ALTERNATIVE NAD(P)H DEHYDROGENASE 1); NADH dehydrogenase | chr1:2204320-2206934 FORWARD	alternative NAD(P)H dehydrogenase 1	internal alternative NAD(P)H-ubiquinone oxidoreductase mitochondrial	EC:1.6.99.3	NADH dehydrogenase
Csa17g051700		-1.61986	0.0101114	-3.07346		7.11	0.02	138.07		AT1G32350	9.4	mitochondrial electron transport / ATP synthesis.alternative oxidase	Symbols: AOX1D | AOX1D (alternative oxidase 1D); alternative oxidase | chr1:11666977-11668690 REVERSE	alternative oxidase 1D	ubiquinol oxidase mitochondrial	EC:1.10.3	Acting on diphenols and related substances as donors
Csa03g036700		-2.01657	0.00864319	-4.0462		7.91	0.02	240.18		AT1G32350	9.4	mitochondrial electron transport / ATP synthesis.alternative oxidase	Symbols: AOX1D | AOX1D (alternative oxidase 1D); alternative oxidase | chr1:11666977-11668690 REVERSE	alternative oxidase 1D	ubiquinol oxidase mitochondrial	EC:1.10.3	Acting on diphenols and related substances as donors
Csa14g042300		-2.08656	0.000358817	-4.24734		7.07	0.02	134.46		AT1G32350	9.4	mitochondrial electron transport / ATP synthesis.alternative oxidase	Symbols: AOX1D | AOX1D (alternative oxidase 1D); alternative oxidase | chr1:11666977-11668690 REVERSE	alternative oxidase 1D	ubiquinol oxidase mitochondrial	EC:1.10.3	Acting on diphenols and related substances as donors
Csa15g035960		-2.79964	0.000391186	-6.96268		9.62	0.02	784.26		AT3G22360	9.4	mitochondrial electron transport / ATP synthesis.alternative oxidase	Symbols: AOX1B | AOX1B; alternative oxidase | chr3:7904156-7905384 FORWARD	alternative oxidase 1B	ubiquinol oxidase mitochondrial	EC:1.10.3	Acting on diphenols and related substances as donors
Csa04g019920		-1.12568	0.048191	-2.18204						AT3G29810	10.2.2	cell wall.cellulose synthesis.COBRA	Symbols: COBL2 | COBL2 (COBRA-LIKE PROTEIN 2 PRECURSOR) | chr3:11728113-11730239 FORWARD	COBRA-like protein 2 precursor	COBRA 2
Csa01g035960		-1.67393	1.0798e-05	-3.19083						AT2G15390	10.3	cell wall.hemicellulose synthesis	Symbols: FUT4, atfut4 | FUT4; fucosyltransferase/ transferase, transferring glycosyl groups | chr2:6709260-6711156 REVERSE	fucosyltransferase 4	fucosyltransferase 4	EC:2.4.1.69	Type 1 galactoside alpha-(1,2)-fucosyltransferase
Csa19g046510		-1.9256	1.06304e-08	-3.79894						AT2G15390	10.3	cell wall.hemicellulose synthesis	Symbols: FUT4, atfut4 | FUT4; fucosyltransferase/ transferase, transferring glycosyl groups | chr2:6709260-6711156 REVERSE	fucosyltransferase 4	probable fucosyltransferase 5	EC:2.4.1.69	Type 1 galactoside alpha-(1,2)-fucosyltransferase
Csa15g071410		-2.55788	6.05034e-06	-5.88841		2.41	0.05	5.31		AT2G15390	10.3	cell wall.hemicellulose synthesis	Symbols: FUT4, atfut4 | FUT4; fucosyltransferase/ transferase, transferring glycosyl groups | chr2:6709260-6711156 REVERSE	fucosyltransferase 4	probable fucosyltransferase 5	EC:2.4.1.69	Type 1 galactoside alpha-(1,2)-fucosyltransferase
Csa20g037860		-1.19597	0.00415496	-2.29098						AT5G22940	10.3.2	cell wall.hemicellulose synthesis.glucuronoxylan	Symbols: F8H | F8H (FRA8 HOMOLOG); catalytic | chr5:7676938-7679179 FORWARD	FRA8 homolog	probable glucuronoxylan glucuronosyltransferase F8H
Csa02g004880		-1.61186	0.000242767	-3.05645		4.07	0.03	16.81		AT4G01750	10.4.3.6	cell wall.pectin synthesis.rhamnogalacturonan II.Xylose Transferase with Fucose Acceptor	Symbols: RGXT2 | RGXT2 (rhamnogalacturonan xylosyltransferase 2); UDP-xylosyltransferase | chr4:756363-758590 FORWARD	rhamnogalacturonan xylosyltransferase 2	UDP-D-xylose:L-fucose alpha-1,3-D-xylosyltransferase
Csa19g046190		-0.989627	0.00410741	-1.98567						AT2G14890	10.5.1	cell wall.cell wall proteins.AGPs	Symbols: AGP9 | AGP9 (ARABINOGALACTAN PROTEIN 9) | chr2:6399621-6401059 FORWARD	Putative Protein	---NA---
Csa06g052820		-1.03104	0.00893643	-2.04349						AT2G46330	10.5.1	cell wall.cell wall proteins.AGPs	Symbols: AGP16, ATAGP16 | AGP16 (ARABINOGALACTAN PROTEIN 16) | chr2:19018509-19019255 REVERSE	arabinogalactan protein 16	arabinogalactan peptide 16
Csa11g004150		-1.13141	0.000397686	-2.19073						AT4G37450	10.5.1	cell wall.cell wall proteins.AGPs	Symbols: AGP18, ATAGP18 | AGP18 (ARABINOGALACTAN PROTEIN 18) | chr4:17605758-17606755 REVERSE	arabinogalactan protein 18	---NA---
Csa12g003890		-0.964018	0.000686425	-1.95074						AT4G37450	10.5.1	cell wall.cell wall proteins.AGPs	Symbols: AGP18, ATAGP18 | AGP18 (ARABINOGALACTAN PROTEIN 18) | chr4:17605758-17606755 REVERSE	arabinogalactan protein 18	arabinogalactan 18
Csa10g003690		-1.16266	0.00130509	-2.23871						AT4G37450	10.5.1	cell wall.cell wall proteins.AGPs	Symbols: AGP18, ATAGP18 | AGP18 (ARABINOGALACTAN PROTEIN 18) | chr4:17605758-17606755 REVERSE	arabinogalactan protein 18	---NA---
Csa11g101420		-1.22881	0.0329956	-2.34374						AT5G64310	10.5.1	cell wall.cell wall proteins.AGPs	Symbols: AGP1, ATAGP1 | AGP1 (ARABINOGALACTAN PROTEIN 1) | chr5:25721933-25722646 FORWARD	arabinogalactan protein 1	classical arabinogalactan 1-like
Csa11g102660		-0.965243	0.0342413	-1.95239						AT5G65390	10.5.1	cell wall.cell wall proteins.AGPs	Symbols: AGP7 | AGP7 | chr5:26128584-26129338 REVERSE	arabinogalactan protein 7	---NA---
Csa03g005040		-1.13219	0.0252141	-2.19192		-3.39401	0.0239776	-10.5123		AT1G03870	10.5.1	cell wall.cell wall proteins.AGPs	Symbols: FLA9 | FLA9 (FASCICLIN-LIKE ARABINOOGALACTAN 9) | chr1:982506-983540 REVERSE	FASCICLIN-like arabinoogalactan 9	fasciclin-like arabinogalactan 9
Csa18g039230		-1.39126	0.039478	-2.62307		-2.39184	0.0331438	-5.24827		AT5G65390	10.5.1	cell wall.cell wall proteins.AGPs	Symbols: AGP7 | AGP7 | chr5:26128584-26129338 REVERSE	arabinogalactan protein 7	---NA---
Csa17g063290		-1.24303	0.0231947	-2.36695		3.87	0.02	14.58		AT1G35230	10.5.1	cell wall.cell wall proteins.AGPs	Symbols: AGP5 | AGP5 (ARABINOGALACTAN-PROTEIN 5) | chr1:12917149-12917763 FORWARD	arabinogalactan protein 5	classical arabinogalactan 5-like
Csa14g045560		-2.02082	6.06425e-06	-4.05815		4.37	0.02	20.61		AT1G35230	10.5.1	cell wall.cell wall proteins.AGPs	Symbols: AGP5 | AGP5 (ARABINOGALACTAN-PROTEIN 5) | chr1:12917149-12917763 FORWARD	arabinogalactan protein 5	classical arabinogalactan 5-like
Csa16g055190		-1.386	0.0155967	-2.61352						AT1G62440	10.5.3	cell wall.cell wall proteins.LRR	Symbols: LRX2 | LRX2 (LEUCINE-RICH REPEAT/EXTENSIN 2); protein binding / structural constituent of cell wall | chr1:23111818-23115293 FORWARD	leucine-rich repeat/extensin 2	leucine-rich repeat extensin 2
Csa11g041780		-1.27638	0.0452169	-2.42231						AT4G13340	10.5.3	cell wall.cell wall proteins.LRR	leucine-rich repeat family protein / extensin family protein | chr4:7758610-7761057 FORWARD	Leucine-rich repeat (LRR) family protein	Leucine-rich repeat extensin
Csa10g033530		-1.39439	0.0217812	-2.62877						AT4G13340	10.5.3	cell wall.cell wall proteins.LRR	leucine-rich repeat family protein / extensin family protein | chr4:7758610-7761057 FORWARD	Leucine-rich repeat (LRR) family protein	Leucine-rich repeat extensin
Csa12g063290		-1.63418	0.00920472	-3.10412						AT4G13340	10.5.3	cell wall.cell wall proteins.LRR	leucine-rich repeat family protein / extensin family protein | chr4:7758610-7761057 FORWARD	Leucine-rich repeat (LRR) family protein	Leucine-rich repeat (LRR) family
Csa19g050600		-3.18744	0.0133214	-9.10995						AT2G15880	10.5.3	cell wall.cell wall proteins.LRR	leucine-rich repeat family protein / extensin family protein | chr2:6918039-6920319 REVERSE	Leucine-rich repeat (LRR) family protein	pollen-specific leucine-rich repeat extensin 3
Csa05g007300		-1.17144	3.40755e-06	-2.25237		-1.76	0.05	-3.39		AT2G43150	10.5.4	cell wall.cell wall proteins.HRGP	proline-rich extensin-like family protein | chr2:17945893-17947022 FORWARD	Putative Protein	---NA---
Csa11g013140		-1.31013	0.0019862	-2.47964						AT4G30270	10.6.2	cell wall.degradation.mannan-xylose-arabinose-fucose	Symbols: MERI5B, MERI-5, SEN4 | MERI5B (meristem-5); hydrolase, acting on glycosyl bonds / xyloglucan:xyloglucosyl transferase | chr4:14819192-14820592 REVERSE	xyloglucan endotransglucosylase/hydrolase 24	xyloglucan endotransglucosylase hydrolase 24	EC:2.4.1.207	Xyloglucan:xyloglucosyl transferase
Csa12g016890		-1.33166	0.00843441	-2.51691						AT4G30270	10.6.2	cell wall.degradation.mannan-xylose-arabinose-fucose	Symbols: MERI5B, MERI-5, SEN4 | MERI5B (meristem-5); hydrolase, acting on glycosyl bonds / xyloglucan:xyloglucosyl transferase | chr4:14819192-14820592 REVERSE	xyloglucan endotransglucosylase/hydrolase 24	xyloglucan endotransglucosylase hydrolase 24	EC:2.4.1.207	Xyloglucan:xyloglucosyl transferase
Csa10g012230		-2.02754	4.76288e-08	-4.07709						AT4G30270	10.6.2	cell wall.degradation.mannan-xylose-arabinose-fucose	Symbols: MERI5B, MERI-5, SEN4 | MERI5B (meristem-5); hydrolase, acting on glycosyl bonds / xyloglucan:xyloglucosyl transferase | chr4:14819192-14820592 REVERSE	xyloglucan endotransglucosylase/hydrolase 24	xyloglucan endotransglucosylase hydrolase 24	EC:2.4.1.207	Xyloglucan:xyloglucosyl transferase
Csa17g001430		-1.3509	0.00396489	-2.55071		-1.95	0.04	-3.86		AT1G02640	10.6.2	cell wall.degradation.mannan-xylose-arabinose-fucose	Symbols: BXL2, ATBXL2 | BXL2 (BETA-XYLOSIDASE 2); hydrolase, hydrolyzing O-glycosyl compounds | chr1:564205-567769 FORWARD	beta-xylosidase 2	probable beta-D-xylosidase 2	EC:3.2.1.21;EC:3.2.1.55;EC:3.2.1.37	Beta-glucosidase;Non-reducing end alpha-L-arabinofuranosidase;Xylan 1,4-beta-xylosidase
Csa14g002670		-1.35385	0.0106486	-2.55594		-1.77	0.05	-3.4		AT1G02640	10.6.2	cell wall.degradation.mannan-xylose-arabinose-fucose	Symbols: BXL2, ATBXL2 | BXL2 (BETA-XYLOSIDASE 2); hydrolase, hydrolyzing O-glycosyl compounds | chr1:564205-567769 FORWARD	beta-xylosidase 2	probable beta-D-xylosidase 2	EC:3.2.1.21;EC:3.2.1.55;EC:3.2.1.37	Beta-glucosidase;Non-reducing end alpha-L-arabinofuranosidase;Xylan 1,4-beta-xylosidase
Csa14g005890		-0.949673	0.0230263	-1.93143		-2.55561	0.0279384	-5.87914		AT1G04680	10.6.3	cell wall.degradation.pectate lyases and polygalacturonases	pectate lyase family protein | chr1:1303529-1307884 REVERSE	Pectin lyase-like superfamily protein	probable pectate lyase 1	EC:4.2.2.2	Pectate lyase
Csa03g006000		-1.05127	0.00448857	-2.07235		-2.62287	0.0266938	-6.15974		AT1G04680	10.6.3	cell wall.degradation.pectate lyases and polygalacturonases	pectate lyase family protein | chr1:1303529-1307884 REVERSE	Pectin lyase-like superfamily protein	probable pectate lyase 1	EC:4.2.2.2	Pectate lyase
Csa11g003450		-3.51877	0.000850996	-11.4619		3.64	0.04	12.43		AT4G38030	10.6.3	cell wall.degradation.pectate lyases and polygalacturonases	lyase | chr4:17863073-17866730 REVERSE	Rhamnogalacturonate lyase family protein	Rhamnogalacturonate lyase family
Csa13g008910		1.48139	0.00486035	2.79217						AT5G06870	10.6.3	cell wall.degradation.pectate lyases and polygalacturonases	Symbols: PGIP2, ATPGIP2 | PGIP2 (POLYGALACTURONASE INHIBITING PROTEIN 2); protein binding | chr5:2133918-2135166 FORWARD	polygalacturonase inhibiting protein 2	polygalacturonase inhibiting 1
Csa17g014280		-2.56321	0.0342086	-5.91022						AT1G10550	10.7	cell wall.modification	Symbols: XTH33, XET | XTH33; hydrolase, acting on glycosyl bonds / hydrolase, hydrolyzing O-glycosyl compounds / xyloglucan:xyloglucosyl transferase | chr1:3479153-3480988 REVERSE	xyloglucan:xyloglucosyl transferase 33	probable xyloglucan endotransglucosylase hydrolase 33	EC:2.4.1.207	Xyloglucan:xyloglucosyl transferase
Csa03g014080		-2.93752	5.99546e-05	-7.66092						AT1G10550	10.7	cell wall.modification	Symbols: XTH33, XET | XTH33; hydrolase, acting on glycosyl bonds / hydrolase, hydrolyzing O-glycosyl compounds / xyloglucan:xyloglucosyl transferase | chr1:3479153-3480988 REVERSE	xyloglucan:xyloglucosyl transferase 33	probable xyloglucan endotransglucosylase hydrolase 33	EC:2.4.1.207	Xyloglucan:xyloglucosyl transferase
Csa19g040890		-1.09427	0.0198937	-2.13504						AT2G06850	10.7	cell wall.modification	Symbols: EXGT-A1, EXT | EXGT-A1 (ENDOXYLOGLUCAN TRANSFERASE); hydrolase, acting on glycosyl bonds / xyloglucan:xyloglucosyl transferase | chr2:2763526-2765720 FORWARD	xyloglucan endotransglucosylase/hydrolase 4	Xyloglucan endotransglucosylase hydrolase	EC:2.4.1.207	Xyloglucan:xyloglucosyl transferase
Csa01g038400		-1.38023	0.00791323	-2.6031						AT2G06850	10.7	cell wall.modification	Symbols: EXGT-A1, EXT | EXGT-A1 (ENDOXYLOGLUCAN TRANSFERASE); hydrolase, acting on glycosyl bonds / xyloglucan:xyloglucosyl transferase | chr2:2763526-2765720 FORWARD	xyloglucan endotransglucosylase/hydrolase 4	Xyloglucan endotransglucosylase hydrolase	EC:2.4.1.207	Xyloglucan:xyloglucosyl transferase
Csa15g079360		-1.9738	0.0012771	-3.92801						AT2G18660	10.7	cell wall.modification	Symbols: EXLB3 | EXLB3 (EXPANSIN-LIKE B3 PRECURSOR) | chr2:8090658-8091656 REVERSE	plant natriuretic peptide A	EG45-like domain containing 2	EC:3.2.1.14	Chitinase
Csa12g059980		-1.73921	0.000298466	-3.33851						AT4G14130	10.7	cell wall.modification	Symbols: XTR7 | XTR7 (XYLOGLUCAN ENDOTRANSGLYCOSYLASE 7); hydrolase, acting on glycosyl bonds / hydrolase, hydrolyzing O-glycosyl compounds / xyloglucan:xyloglucosyl transferase | chr4:8137051-8138281 REVERSE	xyloglucan endotransglucosylase/hydrolase 15	xyloglucan endotransglucosylase hydrolase 15	EC:2.4.1.207;EC:3.2.1.151	Xyloglucan:xyloglucosyl transferase;Xyloglucan-specific endo-beta-1,4-glucanase
Csa11g040200		-1.82213	0.034897	-3.53602						AT4G14130	10.7	cell wall.modification	Symbols: XTR7 | XTR7 (XYLOGLUCAN ENDOTRANSGLYCOSYLASE 7); hydrolase, acting on glycosyl bonds / hydrolase, hydrolyzing O-glycosyl compounds / xyloglucan:xyloglucosyl transferase | chr4:8137051-8138281 REVERSE	xyloglucan endotransglucosylase/hydrolase 15	xyloglucan endotransglucosylase hydrolase 15	EC:2.4.1.207;EC:3.2.1.151	Xyloglucan:xyloglucosyl transferase;Xyloglucan-specific endo-beta-1,4-glucanase
Csa10g032600		-2.18489	1.87028e-06	-4.54691						AT4G14130	10.7	cell wall.modification	Symbols: XTR7 | XTR7 (XYLOGLUCAN ENDOTRANSGLYCOSYLASE 7); hydrolase, acting on glycosyl bonds / hydrolase, hydrolyzing O-glycosyl compounds / xyloglucan:xyloglucosyl transferase | chr4:8137051-8138281 REVERSE	xyloglucan endotransglucosylase/hydrolase 15	xyloglucan endotransglucosylase hydrolase 15	EC:2.4.1.207;EC:3.2.1.151	Xyloglucan:xyloglucosyl transferase;Xyloglucan-specific endo-beta-1,4-glucanase
Csa12g026310		-2.14653	0.00448857	-4.42762						AT4G25810	10.7	cell wall.modification	Symbols: XTR6, XTH23 | XTR6 (XYLOGLUCAN ENDOTRANSGLYCOSYLASE 6); hydrolase, acting on glycosyl bonds / hydrolase, hydrolyzing O-glycosyl compounds / xyloglucan:xyloglucosyl transferase | chr4:13128643-13129884 FORWARD	xyloglucan endotransglycosylase 6	xyloglucan endotransglucosylase hydrolase 14	EC:2.4.1.207	Xyloglucan:xyloglucosyl transferase
Csa10g012220		-1.72805	0.0106832	-3.31279						AT4G30280	10.7	cell wall.modification	Symbols: ATXTH18, XTH18 | XTH18 (XYLOGLUCAN ENDOTRANSGLUCOSYLASE/HYDROLASE 18); hydrolase, acting on glycosyl bonds / hydrolase, hydrolyzing O-glycosyl compounds / xyloglucan:xyloglucosyl transferase | chr4:14825808-14827047 REVERSE	xyloglucan endotransglucosylase/hydrolase 18	probable xyloglucan endotransglucosylase hydrolase 18	EC:2.4.1.207;EC:3.2.1.151	Xyloglucan:xyloglucosyl transferase;Xyloglucan-specific endo-beta-1,4-glucanase
Csa12g016880		-2.25259	0.0182184	-4.76537						AT4G30280	10.7	cell wall.modification	Symbols: ATXTH18, XTH18 | XTH18 (XYLOGLUCAN ENDOTRANSGLUCOSYLASE/HYDROLASE 18); hydrolase, acting on glycosyl bonds / hydrolase, hydrolyzing O-glycosyl compounds / xyloglucan:xyloglucosyl transferase | chr4:14825808-14827047 REVERSE	xyloglucan endotransglucosylase/hydrolase 18	probable xyloglucan endotransglucosylase hydrolase 18	EC:2.4.1.207;EC:3.2.1.151	Xyloglucan:xyloglucosyl transferase;Xyloglucan-specific endo-beta-1,4-glucanase
Csa11g013130		-2.50998	0.00403134	-5.69612						AT4G30280	10.7	cell wall.modification	Symbols: ATXTH18, XTH18 | XTH18 (XYLOGLUCAN ENDOTRANSGLUCOSYLASE/HYDROLASE 18); hydrolase, acting on glycosyl bonds / hydrolase, hydrolyzing O-glycosyl compounds / xyloglucan:xyloglucosyl transferase | chr4:14825808-14827047 REVERSE	xyloglucan endotransglucosylase/hydrolase 18	probable xyloglucan endotransglucosylase hydrolase 18	EC:2.4.1.207;EC:3.2.1.151	Xyloglucan:xyloglucosyl transferase;Xyloglucan-specific endo-beta-1,4-glucanase
Csa12g016870		-1.69802	0.0069245	-3.24455						AT4G30290	10.7	cell wall.modification	Symbols: ATXTH19, XTH19 | XTH19 (XYLOGLUCAN ENDOTRANSGLUCOSYLASE/HYDROLASE 19); hydrolase, acting on glycosyl bonds / hydrolase, hydrolyzing O-glycosyl compounds / xyloglucan:xyloglucosyl transferase | chr4:14828712-14830016 REVERSE	xyloglucan endotransglucosylase/hydrolase 18	probable xyloglucan endotransglucosylase hydrolase 18	EC:2.4.1.207;EC:3.2.1.151	Xyloglucan:xyloglucosyl transferase;Xyloglucan-specific endo-beta-1,4-glucanase
Csa11g013120		-1.80319	0.03515	-3.48991						AT4G30290	10.7	cell wall.modification	Symbols: ATXTH19, XTH19 | XTH19 (XYLOGLUCAN ENDOTRANSGLUCOSYLASE/HYDROLASE 19); hydrolase, acting on glycosyl bonds / hydrolase, hydrolyzing O-glycosyl compounds / xyloglucan:xyloglucosyl transferase | chr4:14828712-14830016 REVERSE	xyloglucan endotransglucosylase/hydrolase 18	probable xyloglucan endotransglucosylase hydrolase 18	EC:2.4.1.207;EC:3.2.1.151	Xyloglucan:xyloglucosyl transferase;Xyloglucan-specific endo-beta-1,4-glucanase
Csa10g001200		-1.34285	0.00414964	-2.53652						AT4G38400	10.7	cell wall.modification	Symbols: ATEXLA2, EXPL2, ATEXPL2, ATHEXP BETA 2.2 | ATEXLA2 (ARABIDOPSIS THALIANA EXPANSIN-LIKE A2) | chr4:17978443-17979740 REVERSE	expansin-like A2	expansin-like A2
Csa11g001310		-1.72267	0.000655832	-3.30047						AT4G38400	10.7	cell wall.modification	Symbols: ATEXLA2, EXPL2, ATEXPL2, ATHEXP BETA 2.2 | ATEXLA2 (ARABIDOPSIS THALIANA EXPANSIN-LIKE A2) | chr4:17978443-17979740 REVERSE	expansin-like A1	expansin-like A2
Csa15g046990		-1.58515	0.00893954	-3.00038		-2.13919	0.0395848	-4.40514		AT3G23730	10.7	cell wall.modification	xyloglucan:xyloglucosyl transferase, putative / xyloglucan endotransglycosylase, putative / endo-xyloglucan transferase, putative | chr3:8550110-8551335 FORWARD	xyloglucan endotransglucosylase/hydrolase 16	probable xyloglucan endotransglucosylase hydrolase 16	EC:2.4.1.207;EC:3.2.1.151	Xyloglucan:xyloglucosyl transferase;Xyloglucan-specific endo-beta-1,4-glucanase
Csa19g035430		-1.60542	0.0275217	-3.04285		-2.52444	0.0346305	-5.75352		AT3G23730	10.7	cell wall.modification	xyloglucan:xyloglucosyl transferase, putative / xyloglucan endotransglycosylase, putative / endo-xyloglucan transferase, putative | chr3:8550110-8551335 FORWARD	xyloglucan endotransglucosylase/hydrolase 16	probable xyloglucan endotransglucosylase hydrolase 16	EC:2.4.1.207;EC:3.2.1.151	Xyloglucan:xyloglucosyl transferase;Xyloglucan-specific endo-beta-1,4-glucanase
Csa18g039560		-1.65862	0.00127031	-3.15714		-1.71	0.05	-3.28		AT5G65730	10.7	cell wall.modification	xyloglucan:xyloglucosyl transferase, putative / xyloglucan endotransglycosylase, putative / endo-xyloglucan transferase, putative | chr5:26299032-26300478 FORWARD	xyloglucan endotransglucosylase/hydrolase 6	probable xyloglucan endotransglucosylase hydrolase 6	EC:2.4.1.207	Xyloglucan:xyloglucosyl transferase
Csa01g041800		-2.26913	9.864e-05	-4.82032		2.37	0.05	5.15		AT2G18660	10.7	cell wall.modification	Symbols: EXLB3 | EXLB3 (EXPANSIN-LIKE B3 PRECURSOR) | chr2:8090658-8091656 REVERSE	plant natriuretic peptide A	EG45-like domain containing 2	EC:3.2.1.14	Chitinase
Csa02g062060		-1.4262	0.00984646	-2.68739		9.06	0.02	533.62		AT5G57540	10.7	cell wall.modification	xyloglucan:xyloglucosyl transferase, putative / xyloglucan endotransglycosylase, putative / endo-xyloglucan transferase, putative | chr5:23302996-23304049 REVERSE	xyloglucan endotransglucosylase/hydrolase 25	probable xyloglucan endotransglucosylase hydrolase 25	EC:2.4.1.207	Xyloglucan:xyloglucosyl transferase
Csa18g030590		-1.99676	0.00135349	-3.99104		4.62	0.03	24.56		AT5G57560	10.7	cell wall.modification	Symbols: TCH4, XTH22 | TCH4 (Touch 4); hydrolase, acting on glycosyl bonds / xyloglucan:xyloglucosyl transferase | chr5:23307130-23308282 REVERSE	xyloglucan endotransglycosylase 6	probable xyloglucan endotransglucosylase hydrolase 23	EC:2.4.1.207	Xyloglucan:xyloglucosyl transferase
Csa17g003750		-3.15706	0.00898778	-8.92013						AT1G02810	10.8.1	cell wall.pectin*esterases.PME	pectinesterase family protein | chr1:618265-620480 FORWARD	Plant invertase/pectin methylesterase inhibitor superfamily	probable pectinesterase pectinesterase inhibitor 7	EC:3.1.1.11;EC:3.1.1.1	Pectinesterase;Carboxylesterase
Csa08g024430		-1.25756	0.0509058	-2.39092						AT5G26670	10.8.2	cell wall.pectin*esterases.acetyl esterase	pectinacetylesterase, putative | chr5:9318282-9320987 FORWARD	Pectinacetylesterase family protein
Csa06g051610		-1.36623	0.0323469	-2.57795						AT2G45220	10.8.99	cell wall.pectin*esterases.misc	pectinesterase family protein | chr2:18644084-18646447 REVERSE	Plant invertase/pectin methylesterase inhibitor superfamily	probable pectinesterase pectinesterase inhibitor 17	EC:3.1.1.11;EC:3.1.1.1	Pectinesterase;Carboxylesterase
Csa13g054900		-1.33039	0.0404112	-2.5147						AT4G02330	10.8.99	cell wall.pectin*esterases.misc	Symbols: ATPMEPCRB | ATPMEPCRB; pectinesterase | chr4:1032413-1035037 FORWARD	Plant invertase/pectin methylesterase inhibitor superfamily	probable pectinesterase pectinesterase inhibitor 41	EC:3.1.1.11;EC:3.1.1.1	Pectinesterase;Carboxylesterase
Csa08g052140		-1.5545	0.000601382	-2.93731						AT4G02330	10.8.99	cell wall.pectin*esterases.misc	Symbols: ATPMEPCRB | ATPMEPCRB; pectinesterase | chr4:1032413-1035037 FORWARD	Plant invertase/pectin methylesterase inhibitor superfamily	probable pectinesterase pectinesterase inhibitor 41	EC:3.1.1.11;EC:3.1.1.1	Pectinesterase;Carboxylesterase
Csa08g057450		1.71774	0.0270124	3.2892		3.94	0.03	15.32		AT5G07000	11.8	lipid metabolism.''exotics'' (steroids, squalene etc)	Symbols: ATST2B, ST2B | ST2B (SULFOTRANSFERASE 2B); hydroxyjasmonate sulfotransferase/ sulfotransferase | chr5:2171403-2172939 REVERSE	sulfotransferase 2A	cytosolic sulfotransferase 15-like
Csa13g009030		1.58703	0.00820734	3.0043		3.27	0.03	9.62		AT5G07010	11.8	lipid metabolism.''exotics'' (steroids, squalene etc)	Symbols: ATST2A, ST2A | ST2A (SULFOTRANSFERASE 2A); hydroxyjasmonate sulfotransferase/ sulfotransferase | chr5:2174678-2176106 REVERSE	sulfotransferase 2A	cytosolic sulfotransferase 15-like
Csa04g047040		-1.22504	0.0305338	-2.33762						AT2G34770	11.8.1	lipid metabolism.''exotics'' (steroids, squalene etc).sphingolipids	Symbols: FAH1 | FAH1 (FATTY ACID HYDROXYLASE 1); catalytic/ fatty acid alpha-hydroxylase | chr2:14665667-14668250 FORWARD	fatty acid hydroxylase 1	fatty acid 2-hydroxylase 1-like
Csa13g016990		-1.54025	0.0125071	-2.90846						AT5G14180	11.9.2.1	lipid metabolism.lipid degradation.lipases.triacylglycerol lipase	Symbols: MPL1 | MPL1 (MYZUS PERSICAE-INDUCED LIPASE 1); catalytic | chr5:4571337-4574462 REVERSE	Myzus persicae-induced lipase 1	Myzus persicae-induced lipase 1	EC:3.1.1.1;EC:3.1.1.3	Carboxylesterase;Triacylglycerol lipase
Csa10g028670		-2.58872	0.0413123	-6.01567						AT4G16820	11.9.2.1	lipid metabolism.lipid degradation.lipases.triacylglycerol lipase	lipase class 3 family protein | chr4:9467563-9469116 FORWARD	alpha/beta-Hydrolases superfamily protein	phospholipase A1- chloroplastic-like	EC:3.1.1.26;EC:3.1.1.32;EC:3.1.1.1;EC:3.1.1.3	Galactolipase;Phospholipase A(1);Carboxylesterase;Triacylglycerol lipase
Csa17g043320		-3.0277	0.00857376	-8.15507						AT1G30370	11.9.2.1	lipid metabolism.lipid degradation.lipases.triacylglycerol lipase	lipase class 3 family protein | chr1:10719169-10720758 REVERSE	alpha/beta-Hydrolases superfamily protein	phospholipase A1- chloroplastic-like	EC:3.1.1.32;EC:3.1.1.1;EC:3.1.1.3	Phospholipase A(1);Carboxylesterase;Triacylglycerol lipase
Csa14g038020		-3.99459	0.000215588	-15.9401						AT1G30370	11.9.2.1	lipid metabolism.lipid degradation.lipases.triacylglycerol lipase	lipase class 3 family protein | chr1:10719169-10720758 REVERSE	alpha/beta-Hydrolases superfamily protein	phospholipase A1- chloroplastic-like	EC:3.1.1.32;EC:3.1.1.1;EC:3.1.1.3	Phospholipase A(1);Carboxylesterase;Triacylglycerol lipase
Csa13g028770		-2.031	1.17342e-06	-4.08687		-1.97	0.04	-3.93		AT5G24220	11.9.2.1	lipid metabolism.lipid degradation.lipases.triacylglycerol lipase	lipase class 3-related | chr5:8225861-8227551 FORWARD	Lipase class 3-related protein	GDSL esterase lipase At4g10955-like
Csa20g039550		-2.34235	7.12143e-05	-5.07127		-4.03	0.02	-16.35		AT5G24220	11.9.2.1	lipid metabolism.lipid degradation.lipases.triacylglycerol lipase	lipase class 3-related | chr5:8225861-8227551 FORWARD	Lipase class 3-related protein	GDSL esterase lipase At4g10955-like
Csa03g033550		-2.84935	0.00827401	-7.20673		3.61	0.05	12.25		AT1G30370	11.9.2.1	lipid metabolism.lipid degradation.lipases.triacylglycerol lipase	lipase class 3 family protein | chr1:10719169-10720758 REVERSE	alpha/beta-Hydrolases superfamily protein	phospholipase A1- chloroplastic-like	EC:3.1.1.32;EC:3.1.1.1;EC:3.1.1.3	Phospholipase A(1);Carboxylesterase;Triacylglycerol lipase
Csa04g006420		-1.49672	0.0339187	-2.822		2.79	0.04	6.9		AT2G02010	13.1.1.1.1	amino acid metabolism.synthesis.central amino acid metabolism.GABA.Glutamate decarboxylase	Symbols: GAD4 | GAD4 (glutamate decarboxylase 4); calmodulin binding | chr2:474165-476594 REVERSE	glutamate decarboxylase 4	glutamate decarboxylase 4	EC:4.1.1.15	Glutamate decarboxylase
Csa09g004390		-1.55431	0.0477871	-2.93693		5.36	0.02	40.99		AT2G02000	13.1.1.1.1	amino acid metabolism.synthesis.central amino acid metabolism.GABA.Glutamate decarboxylase	Symbols: GAD3 | GAD3 (glutamate decarboxylase 3); calmodulin binding | chr2:469370-472070 REVERSE	glutamate decarboxylase 4	glutamate decarboxylase 4	EC:4.1.1.15	Glutamate decarboxylase
Csa11g053740		-2.76036	8.91229e-06	-6.77564						AT5G38710	13.2.2.2	amino acid metabolism.degradation.glutamate family.proline	proline oxidase, putative / osmotic stress-responsive proline dehydrogenase, putative | chr5:15501245-15504109 FORWARD	Methylenetetrahydrofolate reductase family protein	proline dehydrogenase mitochondrial	EC:1.5.1.12;EC:1.5.99.8	Acting on the CH-NH group of donors;Acting on the CH-NH group of donors
Csa12g083750		-2.78484	0.00010261	-6.89161						AT5G38710	13.2.2.2	amino acid metabolism.degradation.glutamate family.proline	proline oxidase, putative / osmotic stress-responsive proline dehydrogenase, putative | chr5:15501245-15504109 FORWARD	Methylenetetrahydrofolate reductase family protein	proline dehydrogenase mitochondrial	EC:1.5.1.12;EC:1.5.99.8	Acting on the CH-NH group of donors;Acting on the CH-NH group of donors
Csa01g036180		-3.11733	3.35628e-05	-8.67778						AT2G13810	13.1.6.2	amino acid metabolism.synthesis.aromatic aa.phenylalanine and tyrosine	Symbols: ALD1 | ALD1 (AGD2-LIKE DEFENSE RESPONSE PROTEIN1); catalytic/ pyridoxal phosphate binding / transaminase/ transferase, transferring nitrogenous groups | chr2:5768446-5772259 FORWARD	AGD2-like defense response protein 1	aminotransferase ALD1	EC:2.6.1.9;EC:2.6.1.57;EC:2.6.1.83;EC:2.6.1.5;EC:2.6.1.1	Histidinol-phosphate transaminase;Aromatic-amino-acid transaminase;LL-diaminopimelate aminotransferase;Tyrosine transaminase;Aspartate transaminase
Csa15g031920		1.28799	0.00227879	2.44188						AT3G21500	16.1.1.1	secondary metabolism.isoprenoids.non-mevalonate pathway.DXS	Symbols: DXPS1 | 1-deoxy-D-xylulose-5-phosphate synthase | chr3:7573634-7576623 REVERSE	1-deoxy-D-xylulose 5-phosphate synthase 1	1-deoxy-D-xylulose 5-phosphate synthase 1	EC:2.2.1.7	1-deoxy-D-xylulose-5-phosphate synthase
Csa15g014920		2.24201	0.032652	4.73056						AT3G11180	16.8.1	secondary metabolism.flavonoids.anthocyanins	oxidoreductase, 2OG-Fe(II) oxygenase family protein | chr3:3504214-3507113 FORWARD	2-oxoglutarate (2OG) and Fe(II)-dependent oxygenase superfamily protein	leucoanthocyanidin dioxygenase-like
Csa08g019030		-1.02553	0.0412142	-2.0357						AT5G24530	16.8.3	secondary metabolism.flavonoids.dihydroflavonols	Symbols: DMR6 | DMR6 (DOWNY MILDEW RESISTANT 6); oxidoreductase/ oxidoreductase, acting on paired donors, with incorporation or reduction of molecular oxygen, 2-oxoglutarate as one donor, and incorporation of one atom each of oxygen into both donors | chr5:8378833-8383401 FORWARD	2-oxoglutarate (2OG) and Fe(II)-dependent oxygenase superfamily protein	DOWNY MILDEW RESISTANCE 6	EC:1.14.11;EC:1.14.11.22	Acting on paired donors, with incorporation or reduction of molecular oxygen. The oxygen incorporated need not be derived from O(2);Flavone synthase
Csa13g029190		-1.42088	0.000469399	-2.67748						AT5G24530	16.8.3	secondary metabolism.flavonoids.dihydroflavonols	Symbols: DMR6 | DMR6 (DOWNY MILDEW RESISTANT 6); oxidoreductase/ oxidoreductase, acting on paired donors, with incorporation or reduction of molecular oxygen, 2-oxoglutarate as one donor, and incorporation of one atom each of oxygen into both donors | chr5:8378833-8383401 FORWARD	2-oxoglutarate (2OG) and Fe(II)-dependent oxygenase superfamily protein	DOWNY MILDEW RESISTANCE 6	EC:1.14.11;EC:1.14.11.22	Acting on paired donors, with incorporation or reduction of molecular oxygen. The oxygen incorporated need not be derived from O(2);Flavone synthase
Csa02g026290		-1.54814	0.00606817	-2.92439		3.36	0.03	10.29		AT4G10490	16.8.3	secondary metabolism.flavonoids.dihydroflavonols	oxidoreductase, 2OG-Fe(II) oxygenase family protein | chr4:6483867-6485360 FORWARD	2-oxoglutarate (2OG) and Fe(II)-dependent oxygenase superfamily protein	DMR6-LIKE OXYGENASE 2	EC:1.14.11	Acting on paired donors, with incorporation or reduction of molecular oxygen. The oxygen incorporated need not be derived from O(2)
Csa13g047630		-3.55607	4.77661e-05	-11.7621		5.44	0.02	43.4		AT4G10490	16.8.3	secondary metabolism.flavonoids.dihydroflavonols	oxidoreductase, 2OG-Fe(II) oxygenase family protein | chr4:6483867-6485360 FORWARD	2-oxoglutarate (2OG) and Fe(II)-dependent oxygenase superfamily protein	DMR6-LIKE OXYGENASE 2	EC:1.14.11	Acting on paired donors, with incorporation or reduction of molecular oxygen. The oxygen incorporated need not be derived from O(2)
Csa04g062890		3.8656	0.00501265	14.5767						AT2G44990	17.1.1	hormone metabolism.abscisic acid.synthesis-degradation	Symbols: CCD7, MAX3, ATCCD7 | CCD7 (CAROTENOID CLEAVAGE DIOXYGENASE 7); 9-cis-epoxycarotenoid dioxygenase | chr2:18558938-18561621 FORWARD	carotenoid cleavage dioxygenase 7	carotenoid cleavage dioxygenase chloroplastic	EC:1.13.11;EC:1.13.11.51	Acting on single donors with incorporation of molecular oxygen (oxygenases). The oxygen incorporated need not be derived from O(2);9-cis-epoxycarotenoid dioxygenase
Csa14g008830		-1.22537	4.77661e-05	-2.33815		6.16	0.02	71.5		AT1G07430	17.1.3	hormone metabolism.abscisic acid.induced-regulated-responsive-activated	protein phosphatase 2C, putative / PP2C, putative | chr1:2280835-2282828 REVERSE	highly ABA-induced PP2C gene 2	phosphatase 2C 3-like	EC:3.1.3.16;EC:3.1.3.41	Protein-serine/threonine phosphatase;4-nitrophenylphosphatase
Csa04g054460		-2.32379	0.0202691	-5.00646		3.5	0.05	11.29		AT2G40180	17.1.3	hormone metabolism.abscisic acid.induced-regulated-responsive-activated	Symbols: ATHPP2C5 | ATHPP2C5; catalytic/ protein serine/threonine phosphatase | chr2:16782522-16784147 FORWARD	phosphatase 2C5	probable phosphatase 2C 30	EC:3.1.3.16;EC:3.1.3.41	Protein-serine/threonine phosphatase;4-nitrophenylphosphatase
Csa08g005200		-0.956149	0.00406179	-1.94012						AT5G13320	17.2.3	hormone metabolism.auxin.induced-regulated-responsive-activated	Symbols: PBS3, GDG1, WIN3, GH3.12 | PBS3 (AVRPPHB SUSCEPTIBLE 3) | chr5:4267510-4271051 FORWARD	Auxin-responsive GH3 family protein	4-substituted benzoates-glutamate ligase
Csa16g044890		-2.75038	5.9924e-05	-6.72896						AT2G23170	17.2.3	hormone metabolism.auxin.induced-regulated-responsive-activated	Symbols: GH3.3 | GH3.3; indole-3-acetic acid amido synthetase | chr2:9863855-9866562 REVERSE	Auxin-responsive GH3 family protein	indole-3-acetic acid-amido synthetase
Csa09g087450		-2.45855	4.77661e-05	-5.49663						AT2G23170	17.2.3	hormone metabolism.auxin.induced-regulated-responsive-activated	Symbols: GH3.3 | GH3.3; indole-3-acetic acid amido synthetase | chr2:9863855-9866562 REVERSE	Auxin-responsive GH3 family protein	indole-3-acetic acid-amido synthetase
Csa07g053230		-3.73323	1.74229e-07	-13.2988						AT2G23170	17.2.3	hormone metabolism.auxin.induced-regulated-responsive-activated	Symbols: GH3.3 | GH3.3; indole-3-acetic acid amido synthetase | chr2:9863855-9866562 REVERSE	Auxin-responsive GH3 family protein	indole-3-acetic acid-amido synthetase
Csa10g003770		-2.31122	0.0100602	-4.96302		2.88	0.05	7.34		AT4G37390	17.2.3	hormone metabolism.auxin.induced-regulated-responsive-activated	Symbols: YDK1, GH3.2, BRU6, GH3-2, AUR3 | BRU6; indole-3-acetic acid amido synthetase | chr4:17579657-17582022 FORWARD	Auxin-responsive GH3 family protein	indole-3-acetic acid-amido synthetase
Csa17g042390		1.47954	0.00791323	2.7886						AT1G29500	17.2.3	hormone metabolism.auxin.induced-regulated-responsive-activated	auxin-responsive protein, SAUR66 | chr1:10321210-10321864 FORWARD	SAUR-like auxin-responsive protein family SAUR66	SAUR-like auxin-responsive family
Csa11g090460		-6.28142	1.0798e-05	-77.7851						AT5G56970	17.4.1	hormone metabolism.cytokinin.synthesis-degradation	Symbols: CKX3, ATCKX3 | CKX3 (CYTOKININ OXIDASE 3); amine oxidase/ cytokinin dehydrogenase | chr5:23044944-23048268 REVERSE	cytokinin oxidase 3	cytokinin dehydrogenase 3	EC:1.5.99.12;EC:1.4.3.21	Cytokinin dehydrogenase;Primary-amine oxidase
Csa02g061320		-4.20439	0.00110559	-18.4352		4.39	0.04	21.03		AT5G56970	17.4.1	hormone metabolism.cytokinin.synthesis-degradation	Symbols: CKX3, ATCKX3 | CKX3 (CYTOKININ OXIDASE 3); amine oxidase/ cytokinin dehydrogenase | chr5:23044944-23048268 REVERSE	cytokinin oxidase 3	cytokinin dehydrogenase 3	EC:1.5.99.12;EC:1.4.3.21	Cytokinin dehydrogenase;Primary-amine oxidase
Csa17g020940		-1.76907	0.0432934	-3.40834						AT1G15360	17.5.2	hormone metabolism.ethylene.signal transduction	Symbols: SHN1, WIN1 | SHN1 (SHINE 1); DNA binding / sequence-specific DNA binding / transcription factor | chr1:5283538-5284673 FORWARD	Integrase-type DNA-binding superfamily protein ERF (ethylene response factor) subfamily B-6	ethylene-responsive transcription factor WIN1-like
Csa10g027890		-1.40117	0.00281569	-2.64115						AT4G17500	17.5.2	hormone metabolism.ethylene.signal transduction	Symbols: ATERF-1 | ATERF-1 (ETHYLENE RESPONSIVE ELEMENT BINDING FACTOR 1); DNA binding / transcription activator/ transcription factor | chr4:9759325-9760340 FORWARD	ethylene responsive element binding factor 1	ethylene-responsive transcription factor 1A-like
Csa12g047140		-1.53977	0.0165007	-2.90749						AT4G17500	17.5.2	hormone metabolism.ethylene.signal transduction	Symbols: ATERF-1 | ATERF-1 (ETHYLENE RESPONSIVE ELEMENT BINDING FACTOR 1); DNA binding / transcription activator/ transcription factor | chr4:9759325-9760340 FORWARD	ethylene responsive element binding factor 1	ethylene-responsive transcription factor 1A-like
Csa11g064550		-1.64723	0.0290121	-3.13232						AT5G47220	17.5.2	hormone metabolism.ethylene.signal transduction	Symbols: ATERF2, ATERF-2, ERF2 | ERF2 (ETHYLENE RESPONSIVE ELEMENT BINDING FACTOR 2); DNA binding / transcription activator/ transcription factor | chr5:19171862-19172823 REVERSE	ethylene responsive element binding factor 2	ethylene-responsive transcription factor 2-like
Csa20g081680		-2.41175	0.000471948	-5.32118						AT5G47220	17.5.2	hormone metabolism.ethylene.signal transduction	Symbols: ATERF2, ATERF-2, ERF2 | ERF2 (ETHYLENE RESPONSIVE ELEMENT BINDING FACTOR 2); DNA binding / transcription activator/ transcription factor | chr5:19171862-19172823 REVERSE	ethylene responsive element binding factor 2	ethylene-responsive transcription factor 2-like
Csa18g002590		-2.7337	0.00105514	-6.65158						AT5G47220	17.5.2	hormone metabolism.ethylene.signal transduction	Symbols: ATERF2, ATERF-2, ERF2 | ERF2 (ETHYLENE RESPONSIVE ELEMENT BINDING FACTOR 2); DNA binding / transcription activator/ transcription factor | chr5:19171862-19172823 REVERSE	ethylene responsive element binding factor 2	ethylene-responsive transcription factor 2-like
Csa03g031680		-1.15117	0.0106511	-2.22094		4.29	0.02	19.55		AT1G28370	17.5.2	hormone metabolism.ethylene.signal transduction	Symbols: ERF11, ATERF11 | ERF11 (ERF DOMAIN PROTEIN 11); DNA binding / transcription factor/ transcription repressor | chr1:9955969-9956940 REVERSE	ERF domain protein 11	ethylene-responsive transcription factor 11-like
Csa19g033660		-1.92815	0.0129339	-3.80566		4.07	0.04	16.8		AT3G23240	17.5.2	hormone metabolism.ethylene.signal transduction	Symbols: ERF1, ATERF1 | ERF1 (ETHYLENE RESPONSE FACTOR 1); DNA binding / transcription activator/ transcription factor | chr3:8295644-8296604 FORWARD	ethylene response factor 1	ethylene-responsive transcription factor 1B-like
Csa03g001750		-2.24726	0.000608142	-4.74779		8.63	0.02	396.86		AT1G01480	17.5.1.1	hormone metabolism.ethylene.synthesis-degradation.1-aminocyclopropane-1-carboxylate synthase	Symbols: ACS2, AT-ACC2 | ACS2; 1-aminocyclopropane-1-carboxylate synthase | chr1:175782-178400 FORWARD	1-amino-cyclopropane-1-carboxylate synthase 2	1-aminocyclopropane-1-carboxylate synthase 2	EC:4.4.1.14;EC:2.5.1.47	1-aminocyclopropane-1-carboxylate synthase;Cysteine synthase
Csa17g001950		-2.32951	2.5315e-05	-5.02635		8.21	0.02	296.59		AT1G01480	17.5.1.1	hormone metabolism.ethylene.synthesis-degradation.1-aminocyclopropane-1-carboxylate synthase	Symbols: ACS2, AT-ACC2 | ACS2; 1-aminocyclopropane-1-carboxylate synthase | chr1:175782-178400 FORWARD	1-amino-cyclopropane-1-carboxylate synthase 2	1-aminocyclopropane-1-carboxylate synthase 2	EC:4.4.1.14;EC:2.5.1.47	1-aminocyclopropane-1-carboxylate synthase;Cysteine synthase
Csa11g018190		-4.04394	2.5403e-08	-16.4948		5.32	0.03	39.87		AT4G26200	17.5.1.1	hormone metabolism.ethylene.synthesis-degradation.1-aminocyclopropane-1-carboxylate synthase	Symbols: ACS7, ATACS7 | ACS7; 1-aminocyclopropane-1-carboxylate synthase | chr4:13275307-13277188 FORWARD	1-amino-cyclopropane-1-carboxylate synthase 7	1-aminocyclopropane-1-carboxylate synthase 7	EC:4.4.1.14	1-aminocyclopropane-1-carboxylate synthase
Csa12g025860		-4.46174	2.28429e-08	-22.0352		9.09	0.02	545.31		AT4G26200	17.5.1.1	hormone metabolism.ethylene.synthesis-degradation.1-aminocyclopropane-1-carboxylate synthase	Symbols: ACS7, ATACS7 | ACS7; 1-aminocyclopropane-1-carboxylate synthase | chr4:13275307-13277188 FORWARD	1-amino-cyclopropane-1-carboxylate synthase 7	1-aminocyclopropane-1-carboxylate synthase 7	EC:4.4.1.14	1-aminocyclopropane-1-carboxylate synthase
Csa10g016710		-4.74391	2.20711e-08	-26.7953		8.08	0.02	271.1		AT4G26200	17.5.1.1	hormone metabolism.ethylene.synthesis-degradation.1-aminocyclopropane-1-carboxylate synthase	Symbols: ACS7, ATACS7 | ACS7; 1-aminocyclopropane-1-carboxylate synthase | chr4:13275307-13277188 FORWARD	1-amino-cyclopropane-1-carboxylate synthase 7	1-aminocyclopropane-1-carboxylate synthase 7	EC:4.4.1.14	1-aminocyclopropane-1-carboxylate synthase
Csa14g006260		-0.975666	0.000499781	-1.96655						AT1G05010	17.5.1.2	hormone metabolism.ethylene.synthesis-degradation.1-aminocyclopropane-1-carboxylate oxidase	Symbols: EFE, ACO4, EAT1 | EFE (ETHYLENE-FORMING ENZYME); 1-aminocyclopropane-1-carboxylate oxidase | chr1:1431190-1432858 REVERSE	ethylene-forming enzyme, ACO 4	1-aminocyclopropane-1-carboxylate oxidase 4	EC:1.14.17.4	Aminocyclopropanecarboxylate oxidase
Csa17g008270		-1.10454	1.55733e-05	-2.15031						AT1G05010	17.5.1.2	hormone metabolism.ethylene.synthesis-degradation.1-aminocyclopropane-1-carboxylate oxidase	Symbols: EFE, ACO4, EAT1 | EFE (ETHYLENE-FORMING ENZYME); 1-aminocyclopropane-1-carboxylate oxidase | chr1:1431190-1432858 REVERSE	ethylene-forming enzyme, ACO 4	1-aminocyclopropane-1-carboxylate oxidase 4	EC:1.14.17.4	Aminocyclopropanecarboxylate oxidase
Csa09g079290		-1.12789	0.000325744	-2.18539						AT1G74710	18.5.2.1	Co-factor and vitamine metabolism.folate & vitamine K.vitamine K.isochorismate synthase	Symbols: EDS16, ICS1, SID2 | isochorismate synthase 1 (ICS1) / isochorismate mutase | chr1:28070296-28074118 FORWARD	ADC synthase superfamily protein	isochorismate synthase chloroplastic	EC:5.4.4.2	Isochorismate synthase
Csa07g046140		-1.41451	0.000208301	-2.66569						AT1G74710	18.5.2.1	Co-factor and vitamine metabolism.folate & vitamine K.vitamine K.isochorismate synthase	Symbols: EDS16, ICS1, SID2 | isochorismate synthase 1 (ICS1) / isochorismate mutase | chr1:28070296-28074118 FORWARD	ADC synthase superfamily protein	isochorismate synthase chloroplastic	EC:5.4.4.2	Isochorismate synthase
Csa04g040490		-1.08994	0.0383554	-2.12866						AT3G54420	20.1	stress.biotic	Symbols: ATEP3, ATCHITIV, CHIV | ATEP3; chitinase | chr3:20145910-20147063 FORWARD	homolog of carrot EP3-3 chitinase	endochitinase PR4-like	EC:3.2.1.14	Chitinase
Csa04g030480		-1.28152	0.0339187	-2.43094						AT3G47540	20.1	stress.biotic	chitinase, putative | chr3:17521029-17522269 FORWARD	Chitinase family protein	Chitinase family
Csa07g046470		-1.54532	3.50537e-06	-2.91869						AT1G75040	20.1	stress.biotic	Symbols: PR5, PR-5 | PR5 (PATHOGENESIS-RELATED GENE 5) | chr1:28177703-28178940 FORWARD	pathogenesis-related gene 5	pathogenesis-related 5-like	EC:3.2.1.14	Chitinase
Csa09g079640		-1.55368	0.00405808	-2.93566						AT1G75040	20.1	stress.biotic	Symbols: PR5, PR-5 | PR5 (PATHOGENESIS-RELATED GENE 5) | chr1:28177703-28178940 FORWARD	pathogenesis-related gene 5	pathogenesis-related 5	EC:3.2.1.14	Chitinase
Csa01g035420		-3.67493	0.000767636	-12.7722						AT2G14610	20.1	stress.biotic	Symbols: PR1, PR 1, ATPR1 | PR1 (PATHOGENESIS-RELATED GENE 1) | chr2:6241704-6242463 REVERSE	pathogenesis-related gene 1	pathogenesis-related 1
Csa06g049870		-1.30357	0.012496	-2.46839						AT2G43580	20.1	stress.biotic	chitinase, putative | chr2:18078649-18080028 REVERSE	chitinase	endochitinase CHI	EC:3.2.1.14	Chitinase
Csa19g046310		-2.36894	8.44667e-14	-5.16562		4.22	0.02	18.59		AT2G15130	20.1	stress.biotic	plant basic secretory protein (BSP) family protein | chr2:6564945-6566004 FORWARD	Plant basic secretory protein (BSP) family protein	Basic secretory
Csa16g038950		-2.05009	7.33509e-13	-4.14133		2.74	0.03	6.68		AT1G75040	20.1	stress.biotic	Symbols: PR5, PR-5 | PR5 (PATHOGENESIS-RELATED GENE 5) | chr1:28177703-28178940 FORWARD	pathogenesis-related gene 5	pathogenesis-related 5-like	EC:3.2.1.14	Chitinase
Csa09g079620		-2.54259	4.91295e-12	-5.82634		2.84	0.03	7.14		AT1G75030	20.1	stress.biotic	Symbols: ATLP-3 | ATLP-3 | chr1:28174378-28175383 FORWARD	pathogenesis-related gene 5	pathogenesis-related 5-like	EC:3.2.1.14	Chitinase
Csa06g049840		-1.01921	0.00753601	-2.0268		4.73	0.02	26.49		AT2G43570	20.1	stress.biotic	chitinase, putative | chr2:18076224-18077463 REVERSE	chitinase	endochitinase isolog	EC:3.2.1.14	Chitinase
Csa05g006800		-1.60541	0.0132957	-3.04282		3.58	0.04	11.97		AT2G43580	20.1	stress.biotic	chitinase, putative | chr2:18078649-18080028 REVERSE	Chitinase family protein	endochitinase At2g43590-like	EC:3.2.1.14	Chitinase
Csa10g001780		-2.27846	1.72019e-08	-4.85161		2.5	0.05	5.67		AT4G39030	20.1	stress.biotic	Symbols: EDS5, SID1 | EDS5 (ENHANCED DISEASE SUSCEPTIBILITY 5); antiporter/ multidrug efflux pump/ transporter | chr4:18185667-18189224 FORWARD	MATE efflux family protein	DETOXIFICATION chloroplastic
Csa11g001970		-2.66623	1.15562e-16	-6.34769		2.58	0.03	6		AT4G39030	20.1	stress.biotic	Symbols: EDS5, SID1 | EDS5 (ENHANCED DISEASE SUSCEPTIBILITY 5); antiporter/ multidrug efflux pump/ transporter | chr4:18185667-18189224 FORWARD	MATE efflux family protein	DETOXIFICATION chloroplastic
Csa04g024330		-0.984481	0.0010115	-1.9786						AT3G44670	20.1.2	stress.biotic.receptors	ATP binding / nucleoside-triphosphatase/ nucleotide binding / protein binding / transmembrane receptor | chr3:16216950-16221617 FORWARD	Disease resistance protein (TIR-NBS-LRR class) family	probable disease resistance RPP1
Csa20g074530		-1.36754	0.0469264	-2.58031						AT5G45080	20.1.2	stress.biotic.receptors	Symbols: AtPP2-A6 | AtPP2-A6 (Phloem protein 2-A6); carbohydrate binding | chr5:18191575-18193207 REVERSE	phloem protein 2-A6	PHLOEM PROTEIN 2-LIKE A6
Csa11g032780		-3.67177	3.90882e-06	-12.7442		3.72	0.05	13.15		AT4G16890	20.1.2	stress.biotic.receptors	Symbols: SNC1, BAL | SNC1 (SUPPRESSOR OF NPR1-1, CONSTITUTIVE 1); nucleotide binding | chr4:9500506-9505455 REVERSE	Disease resistance protein (TIR-NBS-LRR class) family	Disease resistance (TIR-NBS-LRR class) family
Csa09g078930		-1.57031	0.0378041	-2.96968		3.73	0.03	13.28		AT1G74360	20.1.2	stress.biotic.receptors	leucine-rich repeat transmembrane protein kinase, putative | chr1:27954231-27958114 FORWARD	Leucine-rich repeat protein kinase family protein	probable LRR receptor-like serine threonine- kinase At1g74360	EC:2.7.11;EC:3.1.3.16;EC:3.1.3.41	Transferring phosphorus-containing groups;Protein-serine/threonine phosphatase;4-nitrophenylphosphatase
Csa09g053420		-6.58512	2.27727e-06	-96.0106		3.53	0.05	11.59		AT3G50470	20.1.2	stress.biotic.receptors	Symbols: HR3, MLA10 | HR3 (HOMOLOG OF RPW8 3) | chr3:18729054-18730269 FORWARD	homolog of RPW8 3	HRa
Csa19g033370		-1.0622	0.0138379	-2.08811						AT3G23010	20.1.7	stress.biotic.PR-proteins	Symbols: AtRLP36 | AtRLP36 (Receptor Like Protein 36); protein binding | chr3:8174858-8176645 FORWARD	receptor like protein 37	receptor like 30-like
Csa09g072750		-1.3031	0.0287482	-2.46759						AT1G71400	20.1.7	stress.biotic.PR-proteins	Symbols: AtRLP12 | AtRLP12 (Receptor Like Protein 12); protein binding | chr1:26909835-26912597 FORWARD	receptor like protein 12	receptor 12
Csa11g057350		-1.37348	0.017663	-2.59095						AT5G40170	20.1.7	stress.biotic.PR-proteins	Symbols: AtRLP54 | AtRLP54 (Receptor Like Protein 54); kinase/ protein binding | chr5:16065091-16067574 REVERSE	receptor like protein 54	receptor 12
Csa11g061400		-1.79907	2.266e-05	-3.47996						AT5G41750	20.1.7	stress.biotic.PR-proteins	disease resistance protein (TIR-NBS-LRR class), putative | chr5:16693909-16698943 FORWARD	Disease resistance protein (TIR-NBS-LRR class) family	Disease resistance (TIR-NBS-LRR class) family
Csa16g038980		-2.04653	5.81185e-05	-4.13112						AT1G75050	20.1.7	stress.biotic.PR-proteins	FUNCTIONS IN: molecular_function unknown; INVOLVED IN: response to other organism; LOCATED IN: endomembrane system; EXPRESSED IN: 6 plant structures; EXPRESSED DURING: 4 anthesis, petal differentiation and expansion stage; CONTAINS InterPro DOMAIN/s: Thaumatin, conserved site (InterPro:IPR017949), Thaumatin, pathogenesis-related (InterPro:IPR001938); BEST Arabidopsis thaliana protein match is: AT…	Pathogenesis-related thaumatin superfamily protein	pathogenesis-related 5-like
Csa07g040070		-2.5838	0.0482938	-5.99518						AT1G72920	20.1.7	stress.biotic.PR-proteins	disease resistance protein (TIR-NBS class), putative | chr1:27437928-27439091 FORWARD	Toll-Interleukin-Resistance (TIR) domain-containing protein	TMV resistance N-like	EC:3.6.1.15	Nucleoside-triphosphate phosphatase
Csa11g060080		-4.70537	0.000143076	-26.089		6.79	0.02	110.88		AT5G41550	20.1.7	stress.biotic.PR-proteins	disease resistance protein (TIR-NBS-LRR class), putative | chr5:16617232-16620785 REVERSE	Disease resistance protein (TIR-NBS-LRR class) family	disease resistance RML1A-like
Csa12g002760		-2.75638	4.31092e-06	-6.757		3.13	0.03	8.73		AT4G39830	21.2.1	redox.ascorbate and glutathione.ascorbate	L-ascorbate oxidase, putative | chr4:18478929-18481343 FORWARD	Cupredoxin superfamily protein	L-ascorbate oxidase	EC:1.10.3;EC:1.10.3.3	Acting on diphenols and related substances as donors;L-ascorbate oxidase
Csa10g002510		-2.24797	0.00201944	-4.75014		4.63	0.03	24.8		AT4G39830	21.2.1	redox.ascorbate and glutathione.ascorbate	L-ascorbate oxidase, putative | chr4:18478929-18481343 FORWARD	Cupredoxin superfamily protein	L-ascorbate oxidase	EC:1.10.3;EC:1.10.3.3	Acting on diphenols and related substances as donors;L-ascorbate oxidase
Csa11g002960		-2.36539	0.000875784	-5.15294		4.8	0.02	27.88		AT4G39830	21.2.1	redox.ascorbate and glutathione.ascorbate	L-ascorbate oxidase, putative | chr4:18478929-18481343 FORWARD	Cupredoxin superfamily protein	L-ascorbate oxidase	EC:1.10.3;EC:1.10.3.3	Acting on diphenols and related substances as donors;L-ascorbate oxidase
Csa17g010070		-1.12289	0.0466473	-2.17783						AT1G06650	21.2	redox.ascorbate and glutathione	2-oxoglutarate-dependent dioxygenase, putative | chr1:2035839-2037366 FORWARD	2-oxoglutarate (2OG) and Fe(II)-dependent oxygenase superfamily protein	1-aminocyclopropane-1-carboxylate oxidase homolog 3-like	EC:1.14.11	Acting on paired donors, with incorporation or reduction of molecular oxygen. The oxygen incorporated need not be derived from O(2)
Csa03g031830		-2.39629	0.00060788	-5.26447		4.23	0.03	18.74		AT1G28480	21.4	redox.glutaredoxins	Symbols: GRX480 | GRX480; electron carrier/ protein disulfide oxidoreductase | chr1:10013474-10014073 REVERSE	Thioredoxin superfamily protein	glutaredoxin-C9-like
Csa17g039370		-1.43896	0.00744164	-2.71126						AT1G28480	21.4	redox.glutaredoxins	Symbols: GRX480 | GRX480; electron carrier/ protein disulfide oxidoreductase | chr1:10013474-10014073 REVERSE	Thioredoxin superfamily protein	glutaredoxin-C9-like
Csa05g031790		-2.80634	0.00909747	-6.9951						AT2G30770	26.1	misc.cytochrome P450	Symbols: CYP71A13 | CYP71A13 (cytochrome P450, family 71, subfamily A, polypeptide 13); indoleacetaldoxime dehydratase/ oxygen binding | chr2:13109794-13112011 REVERSE	cytochrome P450	cytochrome P450 71A12-like	EC:1.14.13;EC:4.99.1.6	Acting on paired donors, with incorporation or reduction of molecular oxygen. The oxygen incorporated need not be derived from O(2);Indoleacetaldoxime dehydratase
Csa17g057020		-2.29959	0.0128942	-4.92317						AT1G33730	26.1	misc.cytochrome P450	Symbols: CYP76C5 | CYP76C5; electron carrier/ heme binding / iron ion binding / monooxygenase/ oxygen binding | chr1:12227279-12228460 FORWARD	cytochrome P450	cytochrome P450 76C4-like	EC:1.14.13	Acting on paired donors, with incorporation or reduction of molecular oxygen. The oxygen incorporated need not be derived from O(2)
Csa06g010010		2.00772	2.43447e-07	4.02145						AT3G28740	26.1	misc.cytochrome P450	Symbols: CYP81D1 | CYP81D1; electron carrier/ heme binding / iron ion binding / monooxygenase/ oxygen binding | chr3:10788698-10790553 REVERSE	Cytochrome P450 superfamily protein	cytochrome P450	EC:1.14.13	Acting on paired donors, with incorporation or reduction of molecular oxygen. The oxygen incorporated need not be derived from O(2)
Csa09g020060		1.29349	3.05315e-05	2.45121						AT3G28740	26.1	misc.cytochrome P450	Symbols: CYP81D1 | CYP81D1; electron carrier/ heme binding / iron ion binding / monooxygenase/ oxygen binding | chr3:10788698-10790553 REVERSE	Cytochrome P450 superfamily protein	cytochrome P450	EC:1.14.13	Acting on paired donors, with incorporation or reduction of molecular oxygen. The oxygen incorporated need not be derived from O(2)
Csa05g002180		1.02643	0.00340662	2.03698		5.2	0.02	36.68		AT2G46950	26.1	misc.cytochrome P450	Symbols: CYP709B2 | CYP709B2; electron carrier/ heme binding / iron ion binding / monooxygenase/ oxygen binding | chr2:19289138-19291614 REVERSE	cytochrome P450	cytochrome P450 709B2
Csa17g057000		-4.90864	0.000398712	-30.0364		6.05	0.03	66.28		AT1G33720	26.1	misc.cytochrome P450	Symbols: CYP76C6 | CYP76C6; electron carrier/ heme binding / iron ion binding / monooxygenase/ oxygen binding | chr1:12220897-12224000 REVERSE	cytochrome P450	cytochrome P450 76C4-like	EC:1.14.13	Acting on paired donors, with incorporation or reduction of molecular oxygen. The oxygen incorporated need not be derived from O(2)
Csa09g077900		-2.37637	0.0490898	-5.19229		6.13	0.02	70.23		AT1G73340	26.1	misc.cytochrome P450	electron carrier/ heme binding / iron ion binding / monooxygenase/ oxygen binding | chr1:27573116-27575273 FORWARD	Cytochrome P450 superfamily protein	abietadienol abietadienal oxidase
Csa05g031800		-2.20972	3.60962e-06	-4.62585		3.57	0.02	11.91		AT2G30750	26.1	misc.cytochrome P450	Symbols: CYP71A12 | CYP71A12 (cytochrome P450, family 71, subfamily A, polypeptide 12); electron carrier/ heme binding / iron ion binding / monooxygenase/ oxygen binding | chr2:13099336-13101413 REVERSE	cytochrome P450	cytochrome P450 71A12-like	EC:1.14.13;EC:4.99.1.6	Acting on paired donors, with incorporation or reduction of molecular oxygen. The oxygen incorporated need not be derived from O(2);Indoleacetaldoxime dehydratase
Csa16g013050		-2.20987	6.1225e-05	-4.62634		5.96	0.02	62.38		AT2G30770	26.1	misc.cytochrome P450	Symbols: CYP71A13 | CYP71A13 (cytochrome P450, family 71, subfamily A, polypeptide 13); indoleacetaldoxime dehydratase/ oxygen binding | chr2:13109794-13112011 REVERSE	cytochrome P450	cytochrome P450 71A12-like	EC:1.14.13;EC:4.99.1.6	Acting on paired donors, with incorporation or reduction of molecular oxygen. The oxygen incorporated need not be derived from O(2);Indoleacetaldoxime dehydratase
Csa19g027880		-2.71155	7.17585e-27	-6.55027		7.6	0.02	194.29		AT3G20090	26.1	misc.cytochrome P450	Symbols: CYP705A18 | CYP705A18; electron carrier/ heme binding / iron ion binding / monooxygenase/ oxygen binding | chr3:7015797-7018360 FORWARD	cytochrome P450	cytochrome P450 705A5-like	EC:1.14.21;EC:1.14.13	Acting on paired donors, with incorporation or reduction of molecular oxygen. The oxygen incorporated need not be derived from O(2);Acting on paired donors, with incorporation or reduction of molecular oxygen. The oxygen incorporated need not be derived from O(2)
Csa06g006620		-2.44919	0.0469264	-5.46109		6.29	0.02	78.06		AT3G26830	26.1	misc.cytochrome P450	Symbols: PAD3, CYP71B15 | PAD3 (PHYTOALEXIN DEFICIENT 3); dihydrocamalexic acid decarboxylase/ monooxygenase/ oxygen binding | chr3:9887948-9889705 FORWARD	Cytochrome P450 superfamily protein	cytochrome P450 71B28-like	EC:1.14.13	Acting on paired donors, with incorporation or reduction of molecular oxygen. The oxygen incorporated need not be derived from O(2)
Csa10g030920		-2.24438	0.00437379	-4.73834		5.57	0.03	47.61		AT4G15300	26.1	misc.cytochrome P450	Symbols: CYP702A2 | CYP702A2; electron carrier/ heme binding / iron ion binding / monooxygenase/ oxygen binding | chr4:8730723-8732748 REVERSE	cytochrome P450	cytochrome P450 708A2-like
Csa13g031020		-1.90176	0.000410539	-3.7367		3.4	0.03	10.58		AT5G25180	26.1	misc.cytochrome P450	Symbols: CYP71B14 | CYP71B14; electron carrier/ heme binding / iron ion binding / monooxygenase/ oxygen binding | chr5:8694630-8697108 REVERSE	ytochrome p450	cytochrome P450 71B12-like	EC:1.14.13	Acting on paired donors, with incorporation or reduction of molecular oxygen. The oxygen incorporated need not be derived from O(2)
Csa03g026280		-1.02574	0.0417432	-2.036						AT1G22400	26.2	misc.UDP glucosyl and glucoronyl transferases	Symbols: UGT85A1, ATUGT85A1 | UGT85A1; UDP-glycosyltransferase/ cis-zeatin O-beta-D-glucosyltransferase/ glucuronosyltransferase/ trans-zeatin O-beta-D-glucosyltransferase/ transferase, transferring glycosyl groups / transferase, transferring hexosyl groups | chr1:7903660-7906673 REVERSE	UDP-Glycosyltransferase superfamily protein	UDP-glycosyltransferase 85A1-like	EC:2.4.1.17;EC:2.4.1.203;EC:2.4.1.215	Glucuronosyltransferase;Trans-zeatin O-beta-D-glucosyltransferase;Cis-zeatin O-beta-D-glucosyltransferase
Csa01g025000		-2.37297	0.00625076	-5.18006						AT3G21800	26.2	misc.UDP glucosyl and glucoronyl transferases	Symbols: UGT71B8 | UGT71B8 (UDP-GLUCOSYL TRANSFERASE 71B8); UDP-glycosyltransferase/ quercetin 3-O-glucosyltransferase/ quercetin 4'-O-glucosyltransferase/ transferase, transferring glycosyl groups | chr3:7680106-7681685 REVERSE	UDP-glucosyl transferase 71B8	UDP-glycosyltransferase 71B7-like
Csa15g015080		-2.40609	0.039355	-5.30038						AT3G11340	26.2	misc.UDP glucosyl and glucoronyl transferases	UDP-glucoronosyl/UDP-glucosyl transferase family protein | chr3:3556705-3558269 FORWARD	UDP-Glycosyltransferase superfamily protein	UDP-glycosyltransferase 76C2
Csa06g039420		-3.34576	0.000474065	-10.1666		7.11	0.02	138.26		AT2G36780	26.2	misc.UDP glucosyl and glucoronyl transferases	UDP-glucoronosyl/UDP-glucosyl transferase family protein | chr2:15417490-15419154 REVERSE	UDP-Glycosyltransferase superfamily protein	UDP-glycosyltransferase 73C4-like
Csa05g017130		-1.51091	0.00245409	-2.8499		6.78	0.02	109.87		AT2G36760	26.2	misc.UDP glucosyl and glucoronyl transferases	Symbols: UGT73C2 | UGT73C2 (UDP-glucosyl transferase 73C2); UDP-glycosyltransferase/ transferase, transferring glycosyl groups / transferase, transferring hexosyl groups | chr2:15413042-15414594 REVERSE	UDP-Glycosyltransferase superfamily protein	UDP-glycosyltransferase 73C3-like
Csa07g029480		-5.35472	2.06658e-05	-40.9196						AT1G65610	26.3.4	misc.gluco-, galacto- and mannosidases.endoglucanase	Symbols: ATGH9A2, KOR2 | KOR2; catalytic/ hydrolase, hydrolyzing O-glycosyl compounds | chr1:24391679-24395360 REVERSE	Six-hairpin glycosidases superfamily protein	endoglucanase 7	EC:3.2.1.4	Cellulase
Csa16g055860		-1.3947	0.000292021	-2.62934						AT1G63140	26.6	misc.O-methyl transferases	O-methyltransferase, putative | chr1:23417494-23419002 FORWARD	O-methyltransferase family protein	indole glucosinolate O-methyltransferase 4-like
Csa14g024590		-2.86818	0.0491154	-7.30143						AT1G19250	26.7	misc.oxidases - copper, flavone etc.	Symbols: FMO1 | FMO1 (FLAVIN-DEPENDENT MONOOXYGENASE 1); FAD binding / NADP or NADPH binding / electron carrier/ flavin-containing monooxygenase/ monooxygenase/ oxidoreductase | chr1:6650529-6653078 REVERSE	flavin-dependent monooxygenase 1	probable flavin-containing monooxygenase 1	EC:1.14.13.8;EC:1.14.13	Flavin-containing monooxygenase;Acting on paired donors, with incorporation or reduction of molecular oxygen. The oxygen incorporated need not be derived from O(2)
Csa11g001330		-1.94557	0.0268818	-3.8519						AT4G38420	26.7	misc.oxidases - copper, flavone etc.	Symbols: sks9 | sks9 (SKU5 Similar 9); copper ion binding / oxidoreductase | chr4:17982774-17985372 FORWARD	SKU5 similar 9	L-ascorbate oxidase homolog	EC:1.10.3;EC:1.10.3.3	Acting on diphenols and related substances as donors;L-ascorbate oxidase
Csa17g025050		-5.05603	1.11893e-14	-33.2672						AT1G19250	26.7	misc.oxidases - copper, flavone etc.	Symbols: FMO1 | FMO1 (FLAVIN-DEPENDENT MONOOXYGENASE 1); FAD binding / NADP or NADPH binding / electron carrier/ flavin-containing monooxygenase/ monooxygenase/ oxidoreductase | chr1:6650529-6653078 REVERSE	flavin-dependent monooxygenase 1	probable flavin-containing monooxygenase 1	EC:1.14.13.8;EC:1.14.13	Flavin-containing monooxygenase;Acting on paired donors, with incorporation or reduction of molecular oxygen. The oxygen incorporated need not be derived from O(2)
Csa10g030210		-1.06888	0.0383766	-2.09781						AT4G15760	26.7	misc.oxidases - copper, flavone etc.	Symbols: MO1 | MO1 (MONOOXYGENASE 1); electron carrier/ oxidoreductase | chr4:8972649-8974651 REVERSE	monooxygenase 1	monooxygenase 1
Csa11g034530		-1.25066	0.0369345	-2.37951						AT4G15760	26.7	misc.oxidases - copper, flavone etc.	Symbols: MO1 | MO1 (MONOOXYGENASE 1); electron carrier/ oxidoreductase | chr4:8972649-8974651 REVERSE	monooxygenase 1	monooxygenase 1
Csa12g053840		-2.2002	9.864e-05	-4.59544						AT4G15760	26.7	misc.oxidases - copper, flavone etc.	Symbols: MO1 | MO1 (MONOOXYGENASE 1); electron carrier/ oxidoreductase | chr4:8972649-8974651 REVERSE	monooxygenase 1	monooxygenase 1
Csa12g036080		-1.44473	0.000203114	-2.72212		-2.66074	0.0257649	-6.32359		AT4G22010	26.7	misc.oxidases - copper, flavone etc.	Symbols: sks4 | sks4 (SKU5 Similar 4); copper ion binding / oxidoreductase | chr4:11663324-11666715 FORWARD	SKU5 similar 4	L-ascorbate oxidase homolog
Csa10g021260		-1.66771	1.83559e-05	-3.1771		-2.79099	0.0251986	-6.92107		AT4G22010	26.7	misc.oxidases - copper, flavone etc.	Symbols: sks4 | sks4 (SKU5 Similar 4); copper ion binding / oxidoreductase | chr4:11663324-11666715 FORWARD	SKU5 similar 4	L-ascorbate oxidase homolog
Csa11g024240		-1.80593	5.65397e-05	-3.49653		-2.63511	0.0260123	-6.21223		AT4G22010	26.7	misc.oxidases - copper, flavone etc.	Symbols: sks4 | sks4 (SKU5 Similar 4); copper ion binding / oxidoreductase | chr4:11663324-11666715 FORWARD	SKU5 similar 4	L-ascorbate oxidase homolog
Csa05g044810		1.16789	0.0142836	2.24683						AT1G60730	26.7	misc.oxidases -	aldo/keto reductase family protein | chr1:22358035-22360158 REVERSE	NAD(P)-linked oxidoreductase superfamily protein	probable aldo-keto reductase 6
Csa03g023070		-3.4299	0.0014878	-10.7771		4.48	0.03	22.31		AT1G19250	26.7	misc.oxidases - copper, flavone etc.	Symbols: FMO1 | FMO1 (FLAVIN-DEPENDENT MONOOXYGENASE 1); FAD binding / NADP or NADPH binding / electron carrier/ flavin-containing monooxygenase/ monooxygenase/ oxidoreductase | chr1:6650529-6653078 REVERSE	flavin-dependent monooxygenase 1	probable flavin-containing monooxygenase 1	EC:1.14.13.8;EC:1.14.13	Flavin-containing monooxygenase;Acting on paired donors, with incorporation or reduction of molecular oxygen. The oxygen incorporated need not be derived from O(2)
Csa17g049920		1.44128	0.00116526	2.71561		9.11	0.02	553.22		AT1G31690	26.7	misc.oxidases - copper, flavone etc.	amine oxidase/ copper ion binding / quinone binding | chr1:11343980-11347767 FORWARD	Copper amine oxidase family protein	primary amine oxidase-like	EC:1.4.3.21	Primary-amine oxidase
Csa14g038530		-2.78867	0.00984646	-6.90992		7.41	0.02	170.57		AT1G30730	26.8	misc.nitrilases, *nitrile lyases, berberine bridge enzymes, reticuline oxidases, troponine reductases	FAD-binding domain-containing protein | chr1:10900854-10902534 FORWARD	FAD-binding Berberine family protein	reticuline oxidase
Csa03g002980		-2.11287	0.0421075	-4.3255		5.8	0.02	55.56		AT1G02930	26.9	misc.glutathione S transferases	Symbols: ATGSTF6, GST1, ERD11, ATGSTF3, GSTF6 | ATGSTF6 (GLUTATHIONE S-TRANSFERASE); copper ion binding / glutathione binding / glutathione transferase | chr1:661177-662427 REVERSE	glutathione S-transferase 6	glutathione S-transferase F6-like	EC:2.5.1.18;EC:1.11.1.7	Glutathione transferase;Peroxidase
Csa07g045990		-1.37183	0.0107834	-2.58799		4.29	0.02	19.57		AT1G74590	26.9	misc.glutathione S transferases	Symbols: ATGSTU10, GSTU10 | GSTU10 (GLUTATHIONE S-TRANSFERASE TAU 10); glutathione transferase | chr1:28023627-28024726 REVERSE	glutathione S-transferase TAU 10	glutathione S-transferase U10-like	EC:2.5.1.18	Glutathione transferase
Csa16g015510		-3.56196	0.0184106	-11.8102		3.81	0.05	14.02		AT2G29460	26.9	misc.glutathione S transferases	Symbols: ATGSTU4, GST22 | ATGSTU4 (ARABIDOPSIS THALIANA GLUTATHIONE S-TRANSFERASE TAU 4); glutathione transferase | chr2:12626536-12627678 REVERSE	glutathione S-transferase tau 3	glutathione S-transferase U3-like	EC:2.5.1.18	Glutathione transferase
Csa05g034720		-2.00513	0.032652	-4.01424		3.78	0.04	13.7		AT2G29470	26.9	misc.glutathione S transferases	Symbols: ATGSTU3, GST21 | ATGSTU3 (ARABIDOPSIS THALIANA GLUTATHIONE S-TRANSFERASE TAU 3); glutathione transferase | chr2:12628541-12629543 REVERSE	glutathione S-transferase tau 3	glutathione S-transferase U3-like	EC:2.5.1.18	Glutathione transferase
Csa19g012720		-1.75104	0.0500274	-3.36601		3.4	0.04	10.58		AT3G09270	26.9	misc.glutathione S transferases	Symbols: ATGSTU8 | ATGSTU8 (GLUTATHIONE S-TRANSFERASE TAU 8); glutathione transferase | chr3:2848289-2849289 REVERSE	glutathione S-transferase TAU 8
Csa15g010630		-2.55519	3.64716e-05	-5.87746		3	0.04	7.98		AT3G09270	26.9	misc.glutathione S transferases	Symbols: ATGSTU8 | ATGSTU8 (GLUTATHIONE S-TRANSFERASE TAU 8); glutathione transferase | chr3:2848289-2849289 REVERSE	glutathione S-transferase TAU 8	glutathione S-transferase U8	EC:2.5.1.18	Glutathione transferase
Csa11g055620		-3.58354	0.00346302	-11.9882		8.2	0.02	294.01		AT5G39580	26.12	misc.peroxidases	peroxidase, putative | chr5:15847081-15849108 REVERSE	Peroxidase superfamily protein	peroxidase 62	EC:1.11.1.7	Peroxidase
Csa10g046970		-5.19562	0.00013008	-36.647						AT5G39580	26.12	misc.peroxidases	peroxidase, putative | chr5:15847081-15849108 REVERSE	Peroxidase superfamily protein	peroxidase 62	EC:1.11.1.7	Peroxidase
Csa06g001110		-1.12079	0.0167685	-2.17466		2.96	0.05	7.79		AT2G01180	26.13	misc.acid and other phosphatases	Symbols: ATPAP1, PAP1, LPP1, ATLPP1 | ATPAP1 (PHOSPHATIDIC ACID PHOSPHATASE 1); phosphatidate phosphatase | chr2:106900-108803 REVERSE	phosphatidic acid phosphatase 1	phosphatidic acid phosphatase 1
Csa09g001150		-1.82988	0.000854199	-3.55508						AT2G01180	26.13	misc.acid and other phosphatases	Symbols: ATPAP1, PAP1, LPP1, ATLPP1 | ATPAP1 (PHOSPHATIDIC ACID PHOSPHATASE 1); phosphatidate phosphatase | chr2:106900-108803 REVERSE	phosphatidic acid phosphatase 1	phosphatidic acid phosphatase 1
Csa07g057860		-1.792	0.008174	-3.46294						AT1G78860	26.16	misc.myrosinases-lectin-jacalin	curculin-like (mannose-binding) lectin family protein | chr1:29646168-29647499 REVERSE	D-mannose binding lectin protein with Apple-like carbohydrate-binding domain	epidermis-specific secreted glyco EP1-like
Csa20g021870		-0.967943	0.0160935	-1.95605		-2.58033	0.0273262	-5.98076		AT5G15350	26.19	misc.plastocyanin-like	plastocyanin-like domain-containing protein | chr5:4984959-4986239 REVERSE	early nodulin-like protein 17	lamin
Csa05g005470		-1.09431	0.000373279	-2.13511						AT2G44790	26.19	misc.plastocyanin-like	Symbols: UCC2 | UCC2 (UCLACYANIN 2); copper ion binding / electron carrier | chr2:18461906-18463309 REVERSE	uclacyanin 2	uclacyanin-2-like
Csa16g009440		-2.19405	0.0472616	-4.57589						AT2G32030	26.24	misc.GCN5-related N-acetyltransferase	GCN5-related N-acetyltransferase (GNAT) family protein | chr2:13632468-13633335 REVERSE	Acyl-CoA N-acyltransferases (NAT) superfamily protein	N-acetyltransferase p20
Csa07g010700		-2.07208	0.0454757	-4.20493		6.7	0.02	103.76		AT2G32020	26.24	misc.GCN5-related N-acetyltransferase	GCN5-related N-acetyltransferase (GNAT) family protein | chr2:13631062-13631768 REVERSE	Acyl-CoA N-acyltransferases (NAT) superfamily protein	uncharacterized N-acetyltransferase p20-like
Csa16g009450		-2.82559	0.00472548	-7.08902		8.34	0.02	324.37		AT2G32020	26.24	misc.GCN5-related N-acetyltransferase	GCN5-related N-acetyltransferase (GNAT) family protein | chr2:13631062-13631768 REVERSE	Acyl-CoA N-acyltransferases (NAT) superfamily protein	N-acetyltransferase p20
Csa04g053000		1.03466	0.0148438	2.04864		4.76	0.03	27.07		AT2G39030	26.24	misc.GCN5-related N-acetyltransferase	GCN5-related N-acetyltransferase (GNAT) family protein | chr2:16298227-16299202 FORWARD	Acyl-CoA N-acyltransferases (NAT) superfamily protein	probable acetyltransferase NATA1-like
Csa19g006470		-1.69621	0.00702839	-3.24048		-3.62	0.02	-12.28		AT3G04290	26.28	misc.GDSL-motif lipase	Symbols: ATLTL1, LTL1 | LTL1 (LI-TOLERANT LIPASE 1); carboxylesterase/ hydrolase, acting on ester bonds | chr3:1133320-1136316 REVERSE	Li-tolerant lipase 1	GDSL esterase lipase LTL1	EC:1.3.5.6;EC:3.1.1.1	9,9'-di-cis-zeta-carotene desaturase;Carboxylesterase
Csa13g048200		-1.70407	0.0400748	-3.2582		3.74	0.03	13.39		AT4G11070	27	RNA.regulation of transcription	WRKY family transcription factor	WRKY family transcription factor	probable WRKY transcription factor 41
Csa02g021680		-1.84821	0.00432255	-3.60054		3.56	0.03	11.81		AT4G11070	27	RNA.regulation of transcription	WRKY family transcription factor	WRKY family transcription factor	probable WRKY transcription factor 41
Csa04g063280		2.50546	0.00779463	5.67832						AT2G45350	27.1	RNA.processing	Symbols: CRR4 | CRR4 (CHLORORESPIRATORY REDUCTION 4) | chr2:18694816-18696636 REVERSE	Pentatricopeptide repeat (PPR) superfamily protein	chlororespiratory reduction 4
Csa09g005240		1.22526	0.0148641	2.33798		2.54	0.03	5.83		AT2G02990	27.1.19	RNA.processing.ribonucleases	Symbols: RNS1, ATRNS1 | RNS1 (RIBONUCLEASE 1); endoribonuclease/ ribonuclease | chr2:873506-874811 FORWARD	ribonuclease 1	ribonuclease 1	EC:3.1.31;EC:3.1.27;EC:3.1.27.1	Acting on ester bonds;Acting on ester bonds;Ribonuclease T(2)
Csa12g014370		2.53387	0.000373279	5.79124						AT4G31630	27.3.41	RNA.regulation of transcription.B3 transcription factor family	transcriptional factor B3 family protein | chr4:15325343-15327220 REVERSE	Transcriptional factor B3 family protein	B3 domain-containing REM4 isoform X1
Csa14g015450		3.82854	7.81645e-05	14.2071						AT1G12540	27.3.6	RNA.regulation of transcription.bHLH,Basic Helix-Loop-Helix family	basic helix-loop-helix (bHLH) family protein | chr1:4273137-4274206 FORWARD	basic helix-loop-helix (bHLH) DNA-binding superfamily protein	transcription factor bHLH55-like
Csa16g055680		0.969759	0.0266915	1.95851						AT1G62975	27.3.6	RNA.regulation of transcription.bHLH,Basic Helix-Loop-Helix family	basic helix-loop-helix (bHLH) family protein (bHLH125) | chr1:23328850-23330776 FORWARD	basic helix-loop-helix (bHLH) DNA-binding superfamily protein	transcription factor bHLH125-like
Csa11g055920		1.29703	0.0469264	2.45722		-2.8	0.03	-6.97		AT5G39860	27.3.6	RNA.regulation of transcription.bHLH,Basic Helix-Loop-Helix family	Symbols: PRE1 | PRE1 (PACLOBUTRAZOL RESISTANCE1); DNA binding / transcription factor | chr5:15957417-15958455 FORWARD	basic helix-loop-helix (bHLH) DNA-binding family protein	transcription factor PRE1
Csa18g018750		1.27252	0.00408358	2.41584						AT5G49330	27.3.25	RNA.regulation of transcription.MYB domain transcription factor family	Symbols: AtMYB111 | AtMYB111 (myb domain protein 111); DNA binding / transcription factor | chr5:19998952-20001378 REVERSE	myb domain protein 111	myb domain 111
Csa14g016230		-1.20901	0.00346302	-2.31178						AT1G13260	27.3.3	RNA.regulation of transcription.AP2/EREBP, APETALA2/Ethylene-responsive element binding protein family	Symbols: RAV1 | RAV1; DNA binding / transcription factor/ transcription repressor | chr1:4542168-4543742 FORWARD	related to ABI3/VP1 1	AP2 ERF and B3 domain-containing transcription factor RAV1
Csa16g028940		-2.76023	2.01738e-05	-6.77504						AT1G68840	27.3.3	RNA.regulation of transcription.AP2/EREBP, APETALA2/Ethylene-responsive element binding protein family	Symbols: RAV2, RAP2.8, TEM2 | RAV2 (REGULATOR OF THE ATPASE OF THE VACUOLAR MEMBRANE); DNA binding / transcription factor/ transcription repressor | chr1:25880327-25881736 FORWARD	related to ABI3/VP1 2	AP2 ERF and B3 domain-containing transcription repressor RAV2
Csa07g034530		-3.39309	0.000363745	-10.5056						AT1G68840	27.3.3	RNA.regulation of transcription.AP2/EREBP, APETALA2/Ethylene-responsive element binding protein family	Symbols: RAV2, RAP2.8, TEM2 | RAV2 (REGULATOR OF THE ATPASE OF THE VACUOLAR MEMBRANE); DNA binding / transcription factor/ transcription repressor | chr1:25880327-25881736 FORWARD	related to ABI3/VP1 2	AP2 ERF and B3 domain-containing transcription repressor RAV2
Csa14g032810		-1.70204	1.72516e-05	-3.2536						AT1G25560	27.3.3	RNA.regulation of transcription.AP2/EREBP, APETALA2/Ethylene-responsive element binding protein family	Symbols: TEM1 | TEM1 (TEMPRANILLO 1); transcription factor | chr1:8981677-8983041 REVERSE	AP2/B3 transcription factor family protein	AP2 ERF and B3 domain-containing transcription repressor TEM1-like
Csa03g029510		-1.91613	0.0328988	-3.7741						AT1G25560	27.3.3	RNA.regulation of transcription.AP2/EREBP, APETALA2/Ethylene-responsive element binding protein family	Symbols: TEM1 | TEM1 (TEMPRANILLO 1); transcription factor | chr1:8981677-8983041 REVERSE	AP2/B3 transcription factor family protein	AP2 ERF and B3 domain-containing transcription repressor TEM1-like
Csa09g079510		-1.44408	0.00579467	-2.72089						AT1G74930	27.3.3	RNA.regulation of transcription.AP2/EREBP, APETALA2/Ethylene-responsive element binding protein family	Symbols: SIB1 | SIB1 (SIGMA FACTOR BINDING PROTEIN 1); binding / protein binding | chr3:21006750-21007565 REVERSE	Integrase-type DNA-binding superfamily protein	ethylene-responsive transcription factor ERF018-like
Csa03g058030		-3.85035	0.000907129	-14.4235		7.72	0.02	210.15		AT1G51120	27.3.3	RNA.regulation of transcription.AP2/EREBP, APETALA2/Ethylene-responsive element binding protein family	AP2 domain-containing transcription factor, putative | chr1:18938091-18939149 FORWARD	AP2/B3 transcription factor family protein	AP2 ERF and B3 domain-containing transcription factor At1g51120-like
Csa07g046360		-1.30822	0.0153343	-2.47636		2.36	0.04	5.12		AT1G74930	27.3.3	RNA.regulation of transcription.AP2/EREBP, APETALA2/Ethylene-responsive element binding protein family	Symbols: SIB1 | SIB1 (SIGMA FACTOR BINDING PROTEIN 1); binding / protein binding | chr3:21006750-21007565 REVERSE	Integrase-type DNA-binding superfamily protein	ethylene-responsive transcription factor ERF018-like
Csa09g080130		-2.35059	0.0337208	-5.10033		6.33	0.02	80.46		AT1G75490	27.3.3	RNA.regulation of transcription.AP2/EREBP, APETALA2/Ethylene-responsive element binding protein family	DNA binding / transcription factor | chr1:28335502-28336706 FORWARD	Integrase-type DNA-binding superfamily protein	dehydration-responsive element-binding 2D-like
Csa05g093720		-0.978369	0.0249697	-1.97024		3.13	0.03	8.73		AT3G61630	27.3.3	RNA.regulation of transcription.AP2/EREBP, APETALA2/Ethylene-responsive element binding protein family	Symbols: CRF6 | CRF6 (CYTOKININ RESPONSE FACTOR 6); DNA binding / transcription factor | chr3:22805180-22806527 FORWARD	cytokinin response factor 6	ethylene-responsive transcription factor CRF6-like
Csa12g027700		-2.24527	0.0350936	-4.74126		6.35	0.02	81.8		AT4G25470	27.3.3	RNA.regulation of transcription.AP2/EREBP, APETALA2/Ethylene-responsive element binding protein family	Symbols: CBF2, DREB1C, FTQ4, ATCBF2 | CBF2 (C-REPEAT/DRE BINDING FACTOR 2); DNA binding / transcription activator/ transcription factor | chr4:13015277-13016220 REVERSE	dehydration response element B1A	C-repeat binding factor 3
Csa11g071270		-3.07584	0.000114319	-8.43181		7.87	0.02	233.41		AT5G43650	27.3.6	RNA.regulation of transcription.bHLH,Basic Helix-Loop-Helix family	basic helix-loop-helix (bHLH) family protein | chr5:17533193-17534796 REVERSE	basic helix-loop-helix (bHLH) DNA-binding superfamily protein	transcription factor bHLH92-like
Csa18g010220		-3.9001	3.77841e-08	-14.9295		8.62	0.02	394.33		AT5G43650	27.3.6	RNA.regulation of transcription.bHLH,Basic Helix-Loop-Helix family	basic helix-loop-helix (bHLH) family protein | chr5:17533193-17534796 REVERSE	basic helix-loop-helix (bHLH) DNA-binding superfamily protein	transcription factor bHLH92
Csa20g067600		-3.94576	9.864e-05	-15.4096		7.88	0.02	235.68		AT5G43650	27.3.6	RNA.regulation of transcription.bHLH,Basic Helix-Loop-Helix family	basic helix-loop-helix (bHLH) family protein | chr5:17533193-17534796 REVERSE	basic helix-loop-helix (bHLH) DNA-binding superfamily protein	transcription factor bHLH92-like
Csa01g024140		-1.27138	0.0334434	-2.41393		2.85	0.04	7.23		AT3G21150	27.3.7	RNA.regulation of transcription.C2C2(Zn) CO-like, Constans-like zinc finger family	zinc finger (B-box type) family protein | chr3:7412636-7413539 REVERSE	B-box 32	B-box zinc finger 32-like
Csa04g051000		-2.53913	0.0230263	-5.81238						AT2G37430	27.3.11	RNA.regulation of transcription.C2H2 zinc finger family	zinc finger (C2H2 type) family protein (ZAT11) | chr2:15706357-15707224 FORWARD	C2H2 and C2HC zinc fingers superfamily protein	zinc finger ZAT11-like
Csa11g103400		-2.412	0.0149697	-5.32211						AT5G67450	27.3.11	RNA.regulation of transcription.C2H2 zinc finger family	Symbols: AZF1 | AZF1 (ARABIDOPSIS ZINC-FINGER PROTEIN 1); DNA binding / nucleic acid binding / transcription factor/ transcription repressor/ zinc ion binding | chr5:26918793-26919949 REVERSE	zinc-finger protein 1	zinc finger AZF1-like
Csa06g019820		-1.87212	0.0202706	-3.66071		4.52	0.03	22.97		AT3G46090	27.3.11	RNA.regulation of transcription.C2H2 zinc finger family	Symbols: ZAT7 | ZAT7; nucleic acid binding / transcription factor/ zinc ion binding | chr3:16926216-16926850 REVERSE	C2H2-type zinc finger family protein	zinc finger ZAT8-like
Csa09g041170		-2.12529	6.68224e-06	-4.3629		6.12	0.02	69.54		AT3G46090	27.3.11	RNA.regulation of transcription.C2H2 zinc finger family	Symbols: ZAT7 | ZAT7; nucleic acid binding / transcription factor/ zinc ion binding | chr3:16926216-16926850 REVERSE	C2H2-type zinc finger family protein	zinc finger ZAT8-like
Csa04g028800		-2.6742	0.000914723	-6.38286		3.6	0.03	12.14		AT3G46090	27.3.11	RNA.regulation of transcription.C2H2 zinc finger family	Symbols: ZAT7 | ZAT7; nucleic acid binding / transcription factor/ zinc ion binding | chr3:16926216-16926850 REVERSE	C2H2-type zinc finger family protein	zinc finger ZAT8-like
Csa11g093680		-1.41197	0.0028382	-2.661		4.31	0.02	19.89		AT5G59820	27.3.11	RNA.regulation of transcription.C2H2 zinc finger family	Symbols: RHL41, ZAT12 | RHL41 (RESPONSIVE TO HIGH LIGHT 41); nucleic acid binding / transcription factor/ zinc ion binding | chr5:24102972-24103787 FORWARD	C2H2-type zinc finger family protein	zinc finger ZAT12-like
Csa18g033110		-1.76591	0.00119593	-3.40089		5.09	0.02	34.18		AT5G59820	27.3.11	RNA.regulation of transcription.C2H2 zinc finger family	Symbols: RHL41, ZAT12 | RHL41 (RESPONSIVE TO HIGH LIGHT 41); nucleic acid binding / transcription factor/ zinc ion binding | chr5:24102972-24103787 FORWARD	C2H2-type zinc finger family protein	zinc finger ZAT12-like
Csa09g068150		-1.24771	0.0426101	-2.37464						AT3G55980	27.3.12	RNA.regulation of transcription.C3H zinc finger family	Symbols: SZF1, ATSZF1 | SZF1 (SALT-INDUCIBLE ZINC FINGER 1); transcription factor | chr3:20776295-20778842 FORWARD	salt-inducible zinc finger 1	zinc finger CCCH domain-containing 47
Csa18g009520		-1.24458	0.0193208	-2.3695						AT5G44260	27.3.12	RNA.regulation of transcription.C3H zinc finger family	zinc finger (CCCH-type) family protein | chr5:17829626-17831225 REVERSE	Zinc finger C-x8-C-x5-C-x3-H type family protein	zinc finger CCCH domain-containing 61-like
Csa16g047520		-0.984962	0.0249888	-1.97926		1.69	0.05	3.23		AT2G25900	27.3.12	RNA.regulation of transcription.C3H zinc finger family	Symbols: ATCTH | ATCTH; transcription factor | chr2:11041718-11043171 FORWARD	Zinc finger C-x8-C-x5-C-x3-H type family protein	zinc finger CCCH domain-containing 23-like
Csa11g070410		-1.56173	9.93516e-05	-2.95207		2.18	0.05	4.53		AT5G44260	27.3.12	RNA.regulation of transcription.C3H zinc finger family	zinc finger (CCCH-type) family protein | chr5:17829626-17831225 REVERSE	Zinc finger C-x8-C-x5-C-x3-H type family protein	zinc finger CCCH domain-containing 61-like
Csa09g052910		-1.12926	0.0389622	-2.18746						AT3G50060	27.3.25	RNA.regulation of transcription.MYB domain transcription factor family	Symbols: MYB77 | MYB77; DNA binding / transcription factor | chr3:18557970-18559106 REVERSE	myb domain protein 77	transcription factor MYB44-like
Csa06g024140		-1.45968	0.000241584	-2.75048						AT3G50060	27.3.25	RNA.regulation of transcription.MYB domain transcription factor family	Symbols: MYB77 | MYB77; DNA binding / transcription factor | chr3:18557970-18559106 REVERSE	myb domain protein 77	transcription factor MYB44-like
Csa03g029790		-2.63692	0.000630891	-6.22004		7.69	0.02	206.44		AT1G25340	27.3.25	RNA.regulation of transcription.MYB domain transcription factor family	Symbols: MYB116, AtMYB116 | MYB116 (myb domain protein 116); DNA binding / transcription factor | chr1:8885081-8886398 FORWARD	myb domain protein 116	myb domain 116
Csa09g078700		-2.91219	0.00888553	-7.52759		6.69	0.02	103.26		AT1G74080	27.3.25	RNA.regulation of transcription.MYB domain transcription factor family	Symbols: ATMYB122, MYB122 | MYB122 (MYB DOMAIN PROTEIN 122); DNA binding / transcription factor | chr1:27855699-27857534 FORWARD	myb domain protein 122	transcription factor MYB122-like
Csa19g017110		-2.4106	0.00732191	-5.31697		3.37	0.05	10.36		AT3G12910	27.3.27	RNA.regulation of transcription.NAC domain transcription factor family	transcription factor | chr3:4109375-4110648 FORWARD	NAC (No Apical Meristem) domain transcriptional regulator superfamily protein	transcription factor JUNGBRUNNEN 1
Csa04g042830		-1.45413	9.93516e-05	-2.73991						AT3G56400	27.3.32	RNA.regulation of transcription.WRKY domain transcription factor family	Symbols: WRKY70, ATWRKY70 | WRKY70; transcription factor/ transcription repressor | chr3:20908928-20910481 REVERSE	WRKY DNA-binding protein 70	probable WRKY transcription factor 70
Csa02g004840		-1.49166	0.0020838	-2.81212						AT4G01720	27.3.32	RNA.regulation of transcription.WRKY domain transcription factor family	Symbols: WRKY47, AtWRKY47 | WRKY47; transcription factor | chr4:744921-748554 FORWARD	WRKY family transcription factor	probable WRKY transcription factor 47
Csa08g052800		-1.89061	0.00894342	-3.70791						AT4G01720	27.3.32	RNA.regulation of transcription.WRKY domain transcription factor family	Symbols: WRKY47, AtWRKY47 | WRKY47; transcription factor | chr4:744921-748554 FORWARD	WRKY family transcription factor	probable WRKY transcription factor 47
Csa13g055590		-2.16993	0.000224659	-4.50001						AT4G01720	27.3.32	RNA.regulation of transcription.WRKY domain transcription factor family	Symbols: WRKY47, AtWRKY47 | WRKY47; transcription factor | chr4:744921-748554 FORWARD	WRKY family transcription factor	probable WRKY transcription factor 47
Csa11g024150		-2.14618	0.0473095	-4.42654						AT4G22070	27.3.32	RNA.regulation of transcription.WRKY domain transcription factor family	Symbols: WRKY31, ATWRKY31 | WRKY31; transcription factor | chr4:11691378-11694392 REVERSE	WRKY DNA-binding protein 31	probable WRKY transcription factor 31
Csa13g026130		-2.36897	0.0110437	-5.16572						AT5G22570	27.3.32	RNA.regulation of transcription.WRKY domain transcription factor family	Symbols: WRKY38, ATWRKY38 | WRKY38; transcription factor | chr5:7495539-7496784 REVERSE	WRKY DNA-binding protein 38	probable WRKY transcription factor 38
Csa20g051550		-2.00621	0.00689844	-4.01726						AT5G26170	27.3.32	RNA.regulation of transcription.WRKY domain transcription factor family	Symbols: WRKY50, ATWRKY50 | WRKY50; transcription factor | chr5:9147176-9148128 REVERSE	WRKY DNA-binding protein 50	probable WRKY transcription factor 50
Csa08g023990		-4.63052	4.78027e-05	-24.77						AT5G26170	27.3.32	RNA.regulation of transcription.WRKY domain transcription factor family	Symbols: WRKY50, ATWRKY50 | WRKY50; transcription factor | chr5:9147176-9148128 REVERSE	WRKY DNA-binding protein 50	probable WRKY transcription factor 50
Csa02g073920		-3.20825	1.61587e-05	-9.24232						AT5G64810	27.3.32	RNA.regulation of transcription.WRKY domain transcription factor family	Symbols: WRKY51, ATWRKY51 | WRKY51; transcription factor | chr5:25908413-25909803 FORWARD	WRKY DNA-binding protein 51	probable WRKY transcription factor 51
Csa07g012930		-1.04755	0.00448857	-2.06701		2.05	0.04	4.15		AT2G30250	27.3.32	RNA.regulation of transcription.WRKY domain transcription factor family	Symbols: WRKY25, ATWRKY25 | WRKY25; transcription factor | chr2:12903236-12905198 REVERSE	WRKY DNA-binding protein 25	probable WRKY transcription factor 25
Csa16g014640		-1.11504	0.0154122	-2.166		2.27	0.04	4.81		AT2G30250	27.3.32	RNA.regulation of transcription.WRKY domain transcription factor family	Symbols: WRKY25, ATWRKY25 | WRKY25; transcription factor | chr2:12903236-12905198 REVERSE	WRKY DNA-binding protein 25	probable WRKY transcription factor 25
Csa05g033500		-1.29969	0.00239224	-2.46176		2.67	0.03	6.38		AT2G30250	27.3.32	RNA.regulation of transcription.WRKY domain transcription factor family	Symbols: WRKY25, ATWRKY25 | WRKY25; transcription factor | chr2:12903236-12905198 REVERSE	WRKY DNA-binding protein 25	probable WRKY transcription factor 25
Csa06g041320		-1.40897	0.025289	-2.65548		3.29	0.03	9.79		AT2G38470	27.3.32	RNA.regulation of transcription.WRKY domain transcription factor family	Symbols: WRKY33, ATWRKY33 | WRKY33; transcription factor | chr2:16108361-16110766 FORWARD	WRKY DNA-binding protein 33	probable WRKY transcription factor 33
Csa05g014650		-1.47509	0.0305338	-2.78002		3.59	0.03	12.05		AT2G38470	27.3.32	RNA.regulation of transcription.WRKY domain transcription factor family	Symbols: WRKY33, ATWRKY33 | WRKY33; transcription factor | chr2:16108361-16110766 FORWARD	WRKY DNA-binding protein 33	probable WRKY transcription factor 33
Csa04g052260		-1.63015	0.00957653	-3.09545		4.01	0.02	16.07		AT2G38470	27.3.32	RNA.regulation of transcription.WRKY domain transcription factor family	Symbols: WRKY33, ATWRKY33 | WRKY33; transcription factor | chr2:16108361-16110766 FORWARD	WRKY DNA-binding protein 33	probable WRKY transcription factor 33
Csa10g019250		-1.17301	0.0216654	-2.25482		2.22	0.04	4.64		AT4G23810	27.3.32	RNA.regulation of transcription.WRKY domain transcription factor family	Symbols: WRKY53, ATWRKY53 | WRKY53; DNA binding / protein binding / transcription activator/ transcription factor | chr4:12392370-12393982 REVERSE	WRKY family transcription factor	probable WRKY transcription factor 53
Csa12g030620		-1.37624	0.00193196	-2.5959		2.32	0.04	4.98		AT4G23810	27.3.32	RNA.regulation of transcription.WRKY domain transcription factor family	Symbols: WRKY53, ATWRKY53 | WRKY53; DNA binding / protein binding / transcription activator/ transcription factor | chr4:12392370-12393982 REVERSE	WRKY family transcription factor	probable WRKY transcription factor 53
Csa20g039360		-2.67334	0.00358256	-6.37906		8	0.02	255.98		AT5G24110	27.3.32	RNA.regulation of transcription.WRKY domain transcription factor family	Symbols: WRKY30, ATWRKY30 | WRKY30; transcription factor | chr5:8153115-8154709 REVERSE	WRKY DNA-binding protein 30	probable WRKY transcription factor 30
Csa08g018430		-3.24007	0.00091606	-9.44843		9.97	0.02	1004.65		AT5G24110	27.3.32	RNA.regulation of transcription.WRKY domain transcription factor family	Symbols: WRKY30, ATWRKY30 | WRKY30; transcription factor | chr5:8153115-8154709 REVERSE	WRKY DNA-binding protein 30	probable WRKY transcription factor 30
Csa13g028610		-5.35834	1.5752e-06	-41.0223		4.77	0.04	27.21		AT5G24110	27.3.32	RNA.regulation of transcription.WRKY domain transcription factor family	Symbols: WRKY30, ATWRKY30 | WRKY30; transcription factor | chr5:8153115-8154709 REVERSE	WRKY DNA-binding protein 30	probable WRKY transcription factor 30
Csa03g059950		-1.95709	0.0346688	-3.88277						AT1G52830	27.3.40	RNA.regulation of transcription.Aux/IAA family	Symbols: IAA6, SHY1 | IAA6 (INDOLE-3-ACETIC ACID 6); transcription factor | chr1:19672496-19673644 REVERSE	indole-3-acetic acid 6	indole-3-acetic acid inducible
Csa17g093020		-2.73115	0.000240995	-6.63983						AT1G52830	27.3.40	RNA.regulation of transcription.Aux/IAA family	Symbols: IAA6, SHY1 | IAA6 (INDOLE-3-ACETIC ACID 6); transcription factor | chr1:19672496-19673644 REVERSE	indole-3-acetic acid 6	indole-3-acetic acid inducible
Csa19g016000		-1.80152	0.00863471	-3.48588		4.5	0.02	22.69		AT3G11840	27.3.64	RNA.regulation of transcription.PHOR1	Symbols: PUB24 | PUB24 (PLANT U-BOX 24); binding / ubiquitin-protein ligase | chr3:3736400-3738257 REVERSE	plant U-box 24	E3 ubiquitin- ligase PUB24-like
Csa02g001250		-1.18063	0.0219416	-2.26676						AT4G00200	27.3.67	RNA.regulation of transcription.putative transcription regulator	DNA binding | chr4:82445-84694 REVERSE	AT hook motif DNA-binding family protein	AT-hook motif nuclear-localized 7-like
Csa14g011660		-1.02986	0.0287389	-2.04183		2.53	0.03	5.78		AT1G10170	27.3.67	RNA.regulation of transcription.putative transcription regulator	Symbols: ATNFXL1 | ATNFXL1 (ARABIDOPSIS THALIANA NF-X-LIKE 1); protein binding / transcription factor/ zinc ion binding | chr1:3333595-3337491 REVERSE	NF-X-like 1	NF-X1-type zinc finger NFXL1
Csa03g013580		-1.13036	0.0489763	-2.18914		2.61	0.03	6.11		AT1G10170	27.3.67	RNA.regulation of transcription.putative transcription regulator	Symbols: ATNFXL1 | ATNFXL1 (ARABIDOPSIS THALIANA NF-X-LIKE 1); protein binding / transcription factor/ zinc ion binding | chr1:3333595-3337491 REVERSE	NF-X-like 1	NF-X1-type zinc finger NFXL1
Csa03g034430		-2.42601	0.0230263	-5.37406						AT1G31040	27.3.99	RNA.regulation of transcription.unclassified	unknown protein | chr1:11069793-11072291 REVERSE	PLATZ transcription factor family protein	PLATZ transcription factor family
Csa15g014400		-1.22158	0.0459962	-2.33202		5.67	0.02	50.94		AT3G10815	27.3.99	RNA.regulation of transcription.unclassified	zinc finger (C3HC4-type RING finger) family protein | chr3:3384807-3386327 REVERSE	RING/U-box superfamily protein	probable E3 ubiquitin- ligase RHC1A
Csa10g017590		-2.55137	0.000511348	-5.86191		6.39	0.02	83.7		AT4G25380	27.3.99	RNA.regulation of transcription.unclassified	zinc finger (AN1-like) family protein | chr4:12975936-12976328 REVERSE	stress-associated protein 10	zinc finger A20 and AN1 domain-containing stress-associated 10
Csa17g005510		-2.02371	0.00893954	-4.06628						AT1G03457	27.4	RNA.RNA binding	RNA-binding protein, putative | chr1:860788-864075 REVERSE	RNA-binding (RRM/RBD/RNP motifs) family protein	RNA-binding BRN2
Csa17g029300		-1.26129	0.033306	-2.3971		-2.22965	0.0359539	-4.69019		AT1G22330	27.4	RNA.RNA binding	RNA binding / nucleic acid binding / nucleotide binding | chr1:7886542-7889534 FORWARD	RNA-binding (RRM/RBD/RNP motifs) family protein	RNA-binding 24-like
Csa04g051030		-2.45597	0.0177556	-5.48681						AT2G37440	28.1	DNA.synthesis/chromatin structure	endonuclease/exonuclease/phosphatase family protein | chr2:15718053-15722108 FORWARD	DNAse I-like superfamily protein	type I inositol polyphosphate 5-phosphatase 8
Csa06g040180		-1.95168	2.31434e-07	-3.86825		3.8	0.03	13.91		AT2G37440	28.1	DNA.synthesis/chromatin structure	endonuclease/exonuclease/phosphatase family protein | chr2:15718053-15722108 FORWARD	DNAse I-like superfamily protein	type I inositol polyphosphate 5-phosphatase 8
Csa05g016400		-2.53134	3.17013e-07	-5.78108		3.37	0.03	10.31		AT2G37440	28.1	DNA.synthesis/chromatin structure	endonuclease/exonuclease/phosphatase family protein | chr2:15718053-15722108 FORWARD	DNAse I-like superfamily protein	type I inositol polyphosphate 5-phosphatase 8
Csa15g012480		-2.00224	0.0192152	-4.00621		3.61	0.05	12.21		AT3G10010	28.1	DNA.synthesis/chromatin structure	Symbols: DML2 | DML2 (DEMETER-LIKE 2); 4 iron, 4 sulfur cluster binding / catalytic/ endonuclease | chr3:3081814-3088195 REVERSE	demeter-like 2	demeter-like 2
Csa19g016930		-1.01281	0.000941297	-2.01784						AT3G12710	28.2	DNA.repair	methyladenine glycosylase family protein | chr3:4040324-4041982 REVERSE	DNA glycosylase superfamily protein	DNA-3-methyladenine glycosylase 1	EC:3.2.2.21;EC:3.2.2.20	DNA-3-methyladenine glycosylase II;DNA-3-methyladenine glycosylase I
Csa15g016670		-1.15332	0.0443174	-2.22425						AT3G12710	28.2	DNA.repair	methyladenine glycosylase family protein | chr3:4040324-4041982 REVERSE	DNA glycosylase superfamily protein	DNA-3-methyladenine glycosylase 1	EC:3.2.2.21;EC:3.2.2.20	DNA-3-methyladenine glycosylase II;DNA-3-methyladenine glycosylase I
Csa16g020420		-1.37165	0.00448857	-2.58767						AT1G54740	29.2.1.99.99	protein.synthesis.ribosomal protein.unknown.unknown	FUNCTIONS IN: molecular_function unknown; INVOLVED IN: biological_process unknown; EXPRESSED IN: 21 plant structures; EXPRESSED DURING: 14 growth stages; BEST Arabidopsis thaliana protein match is: structural constituent of ribosome (TAIR:AT1G22110.1); Has 479 Blast hits to 317 proteins in 60 species: Archae - 0; Bacteria - 25; Metazoa - 81; Fungi - 16; Plants - 88; Viruses - 0; Other Eukaryotes …	Protein of unknown function (DUF3049)	FANTASTIC FOUR 1-like
Csa01g008270		-2.13431	0.0293805	-4.39026		8.18	0.02	289.55		AT3G07250	29.3.1	protein.targeting.nucleus	nuclear transport factor 2 (NTF2) family protein / RNA recognition motif (RRM)-containing protein | chr3:2300579-2308305 REVERSE	nuclear transport factor 2 (NTF2) family protein / RNA recognition motif (RRM)-containing protein	ninja-family AFP3-like
Csa15g008990		-2.86903	0.0157148	-7.30576		4	0.05	16.05		AT3G07250	29.3.1	protein.targeting.nucleus	nuclear transport factor 2 (NTF2) family protein / RNA recognition motif (RRM)-containing protein | chr3:2300579-2308305 REVERSE	nuclear transport factor 2 (NTF2) family protein / RNA recognition motif (RRM)-containing protein	ninja-family AFP3-like
Csa17g026200		-7.54326	3.42504e-06	-186.53		7.63	0.02	198.15		AT1G20350	29.3.2	protein.targeting.mitochondria	Symbols: ATTIM17-1 | ATTIM17-1; P-P-bond-hydrolysis-driven protein transmembrane transporter/ protein transporter | chr1:7043713-7044592 FORWARD	translocase inner membrane subunit 17-1	mitochondrial import inner membrane translocase subunit TIM17-1-like
Csa09g069130		-1.15301	0.0182935	-2.22377						AT3G56710	29.3.3	protein.targeting.chloroplast	Symbols: SIB1 | SIB1 (SIGMA FACTOR BINDING PROTEIN 1); binding / protein binding | chr3:21006750-21007565 REVERSE	sigma factor binding protein 1	sigma factor binding chloroplastic-like
Csa04g043100		-1.4443	0.00539093	-2.7213						AT3G56710	29.3.3	protein.targeting.chloroplast	Symbols: SIB1 | SIB1 (SIGMA FACTOR BINDING PROTEIN 1); binding / protein binding | chr3:21006750-21007565 REVERSE	sigma factor binding protein 1	sigma factor binding chloroplastic-like
Csa14g008580		-1.28519	0.0474342	-2.43715						AT1G07160	29.4	protein.postranslational modification	protein phosphatase 2C, putative / PP2C, putative | chr1:2197908-2199748 REVERSE	Protein phosphatase 2C family protein	probable phosphatase 2C 2	EC:3.1.3.16;EC:3.1.3.41	Protein-serine/threonine phosphatase;4-nitrophenylphosphatase
Csa07g011950		-1.00876	0.00270561	-2.01219						AT2G31010	29.4	protein.postranslational modification	protein kinase family protein | chr2:13194185-13200128 FORWARD	Protein kinase superfamily protein	serine threonine- kinase EDR1-like	EC:2.7.11	Transferring phosphorus-containing groups
Csa11g015550		-2.41941	0.0008212	-5.34953						AT4G28350	29.4	protein.postranslational modification	lectin protein kinase family protein | chr4:14026577-14028622 FORWARD	Concanavalin A-like lectin protein kinase family protein	probable L-type lectin-domain containing receptor kinase	EC:2.7.10;EC:2.7.11	Transferring phosphorus-containing groups;Transferring phosphorus-containing groups
Csa05g079690		-3.7717	0.000125843	-13.6583		-4.93	0.02	-30.58		AT1G66940	29.4	protein.postranslational modification	protein kinase-related | chr1:24973028-24974791 REVERSE	protein kinase-related	LEAF RUST 10 DISEASE-RESISTANCE LOCUS RECEPTOR-LIKE PROTEIN KINASE-like	EC:2.7.11	Transferring phosphorus-containing groups
Csa15g053010		-2.56978	1.72516e-05	-5.93719		5.19	0.02	36.53		AT3G25250	29.4	protein.postranslational modification	Symbols: AGC2-1, AGC2, OXI1 | AGC2-1 (OXIDATIVE SIGNAL-INDUCIBLE1); kinase | chr3:9195503-9197124 FORWARD	AGC (cAMP-dependent	serine threonine- kinase OXI1	EC:2.7.11	Transferring phosphorus-containing groups
Csa19g039210		-2.85671	2.64098e-07	-7.2436		4.46	0.02	22.04		AT3G25250	29.4	protein.postranslational modification	Symbols: AGC2-1, AGC2, OXI1 | AGC2-1 (OXIDATIVE SIGNAL-INDUCIBLE1); kinase | chr3:9195503-9197124 FORWARD	AGC (cAMP-dependent	serine threonine- kinase OXI1	EC:2.7.11	Transferring phosphorus-containing groups
Csa01g031300		-2.95519	1.10884e-07	-7.75532		3.42	0.03	10.69		AT3G25250	29.4	protein.postranslational modification	Symbols: AGC2-1, AGC2, OXI1 | AGC2-1 (OXIDATIVE SIGNAL-INDUCIBLE1); kinase | chr3:9195503-9197124 FORWARD	AGC (cAMP-dependent	serine threonine- kinase OXI1	EC:2.7.11	Transferring phosphorus-containing groups
Csa08g006500		-2.08286	0.00019799	-4.23646						AT5G14470	29.4.1	protein.postranslational modification.kinase	GHMP kinase-related | chr5:4662803-4664647 REVERSE	GHMP kinase family protein	probable glucuronokinase 2	EC:2.7.1.6;EC:2.7.1.43;EC:2.7.1.2;EC:2.7.1.44;EC:2.7.1.1;EC:2.7.1.36;EC:2.7.1.46	Galactokinase;Glucuronokinase;Glucokinase;Galacturonokinase;Hexokinase;Mevalonate kinase;L-arabinokinase
Csa07g036540		-1.69452	0.00034051	-3.2367						AT1G69790	29.4.1.57	protein.postranslational modification.kinase.receptor like cytoplasmatic kinase VII	protein kinase, putative | chr1:26266609-26269013 FORWARD	Protein kinase superfamily protein	kinase chloroplastic-like	EC:2.7.11	Transferring phosphorus-containing groups
Csa19g040700		-0.949719	0.0145059	-1.9315		2.95	0.03	7.73		AT2G05940	29.4.1.57	protein.postranslational modification.kinase.receptor like cytoplasmatic kinase VII	protein kinase, putative | chr2:2287238-2289307 REVERSE	Protein kinase superfamily protein	serine threonine- kinase At5g01020	EC:2.7.11	Transferring phosphorus-containing groups
Csa14g031600		-5.3907	0.00325623	-41.953		5.49	0.03	44.98		AT1G26970	29.4.1.57	protein.postranslational modification.kinase.receptor like cytoplasmatic kinase VII	protein kinase, putative | chr1:9359682-9361833 FORWARD	Protein kinase superfamily protein	kinase chloroplastic	EC:2.7.11	Transferring phosphorus-containing groups
Csa14g049170		-1.31209	0.0231947	-2.48301						AT1G44130	29.5	protein.degradation	nucellin protein, putative | chr1:16787508-16789318 REVERSE	Eukaryotic aspartyl protease family protein	aspartic ase Asp1	EC:3.4.23	Acting on peptide bonds (peptidases)
Csa17g070840		-1.91293	0.000795911	-3.76574						AT1G44130	29.5	protein.degradation	nucellin protein, putative | chr1:16787508-16789318 REVERSE	Eukaryotic aspartyl protease family protein	aspartic ase Asp1	EC:3.4.23	Acting on peptide bonds (peptidases)
Csa10g017870		-5.13475	0.0107033	-35.1328						AT4G25110	29.5	protein.degradation	Symbols: AtMC2 | AtMC2 (metacaspase 2); cysteine-type endopeptidase | chr4:12887518-12890262 REVERSE	metacaspase 2	metacaspase 2	EC:3.4.22	Acting on peptide bonds (peptidases)
Csa03g020160		-2.03692	0.00152942	-4.10369		4.79	0.03	27.71		AT1G16420	29.5	protein.degradation	Symbols: ATMC8, MC8 | MC8 (METACASPASE 8); cysteine-type endopeptidase | chr1:5612150-5613867 REVERSE	metacaspase 8	metacaspase-8-like	EC:3.4.22	Acting on peptide bonds (peptidases)
Csa08g012540		1.45691	0.0119504	2.7452						AT5G19740	29.5	protein.degradation	peptidase M28 family protein | chr5:6673933-6676859 FORWARD	Peptidase M28 family protein	probable glutamate carboxypeptidase 2	EC:3.4.13	Acting on peptide bonds (peptidases)
Csa09g096960		-1.41564	0.000146719	-2.66779						AT1G62340	29.5.1	protein.degradation.subtilases	Symbols: ALE1, ALE | ALE1 (ABNORMAL LEAF-SHAPE 1); serine-type endopeptidase | chr1:23051002-23055672 REVERSE	PA-domain containing subtilase family protein	subtilisin-like protease	EC:3.4.21	Acting on peptide bonds (peptidases)
Csa08g040520		-1.61606	3.67081e-05	-3.06536		2.87	0.03	7.29		AT4G10540	29.5.1	protein.degradation.subtilases	subtilase family protein | chr4:6512515-6515743 REVERSE	Subtilase family protein	subtilisin-like protease	EC:3.4.21	Acting on peptide bonds (peptidases)
Csa04g034780		-1.42804	0.00409835	-2.69082						AT3G49340	29.5.3	protein.degradation.cysteine protease	cysteine proteinase, putative | chr3:18293347-18294577 REVERSE	Cysteine proteinases superfamily protein	zingipain-2-like
Csa02g020340		1.11578	0.0217129	2.16712						AT4G11310	29.5.3	protein.degradation.cysteine protease	cysteine proteinase, putative | chr4:6883551-6885517 FORWARD	Papain family cysteine protease	Papain family cysteine protease	EC:3.4.22	Acting on peptide bonds (peptidases)
Csa16g023600		-1.08099	0.00013008	-2.11548						AT1G66180	29.5.4	protein.degradation.aspartate protease	aspartyl protease family protein | chr1:24647188-24648813 FORWARD	Eukaryotic aspartyl protease family protein	aspartic ase PCS1-like	EC:3.4.23	Acting on peptide bonds (peptidases)
Csa07g030220		-1.33551	2.71871e-06	-2.52365						AT1G66180	29.5.4	protein.degradation.aspartate protease	aspartyl protease family protein | chr1:24647188-24648813 FORWARD	Eukaryotic aspartyl protease family protein	aspartic ase PCS1-like	EC:3.4.23	Acting on peptide bonds (peptidases)
Csa08g017580		-1.00567	0.0303396	-2.00787						AT5G23210	29.5.5	protein.degradation.serine protease	Symbols: SCPL34 | SCPL34; serine-type carboxypeptidase | chr5:7810683-7815039 FORWARD	serine carboxypeptidase-like 34	serine carboxypeptidase-like 34	EC:3.4.21;EC:3.4.16	Acting on peptide bonds (peptidases);Acting on peptide bonds (peptidases)
Csa03g028070		-1.737	0.00855374	-3.33341						AT1G24140	29.5.7	protein.degradation.metalloprotease	matrixin family protein | chr1:8536045-8537387 REVERSE	Matrixin family protein	metalloendo ase 3-MMP	EC:3.4.24	Acting on peptide bonds (peptidases)
Csa14g031230		-1.74074	0.0107033	-3.34207		3.34	0.04	10.11		AT1G24140	29.5.7	protein.degradation.metalloprotease	matrixin family protein | chr1:8536045-8537387 REVERSE	Matrixin family protein	metalloendo ase 3-MMP	EC:3.4.24	Acting on peptide bonds (peptidases)
Csa09g019800		-1.38455	5.95779e-05	-2.6109						AT3G28510	29.5.9	protein.degradation.AAA type	AAA-type ATPase family protein | chr3:10685524-10687364 FORWARD	P-loop containing nucleoside triphosphate hydrolases superfamily protein	mitochondrial chaperone BCS1-B	EC:3.6.1.3;EC:3.6.1.15	Adenosinetriphosphatase;Nucleoside-triphosphate phosphatase
Csa09g019890		-1.50598	0.0014638	-2.84018						AT3G28580	29.5.9	protein.degradation.AAA type	AAA-type ATPase family protein | chr3:10715623-10717329 FORWARD	P-loop containing nucleoside triphosphate hydrolases superfamily protein	AAA-ATPase At3g28580	EC:3.6.1.3;EC:3.6.1.15	Adenosinetriphosphatase;Nucleoside-triphosphate phosphatase
Csa14g049040		-1.93687	4.1905e-07	-3.82873		5.11	0.02	34.6		AT1G43910	29.5.9	protein.degradation.AAA type	AAA-type ATPase family protein | chr1:16655884-16657658 REVERSE	P-loop containing nucleoside triphosphate hydrolases superfamily protein	AAA-ATPase At1g43910	EC:3.6.1.3;EC:3.6.1.15	Adenosinetriphosphatase;Nucleoside-triphosphate phosphatase
Csa17g070730		-1.99737	2.01779e-12	-3.99272		4.82	0.02	28.18		AT1G43910	29.5.9	protein.degradation.AAA type	AAA-type ATPase family protein | chr1:16655884-16657658 REVERSE	P-loop containing nucleoside triphosphate hydrolases superfamily protein	AAA-ATPase At1g43910	EC:3.6.1.3;EC:3.6.1.15	Adenosinetriphosphatase;Nucleoside-triphosphate phosphatase
Csa03g046780		-2.60628	2.27207e-13	-6.08933		5	0.02	32		AT1G43910	29.5.9	protein.degradation.AAA type	AAA-type ATPase family protein | chr1:16655884-16657658 REVERSE	P-loop containing nucleoside triphosphate hydrolases superfamily protein	AAA-ATPase At1g43910	EC:3.6.1.3;EC:3.6.1.15	Adenosinetriphosphatase;Nucleoside-triphosphate phosphatase
Csa01g041330		-1.41707	4.15465e-05	-2.67043		3.76	0.02	13.5		AT2G18193	29.5.9	protein.degradation.AAA type	AAA-type ATPase family protein | chr2:7917505-7919277 REVERSE	P-loop containing nucleoside triphosphate hydrolases superfamily protein	AAA-type ATPase like	EC:3.6.1.3;EC:3.6.1.15	Adenosinetriphosphatase;Nucleoside-triphosphate phosphatase
Csa19g057770		-2.2251	6.91401e-13	-4.67544		4.65	0.02	25.05		AT2G18193	29.5.9	protein.degradation.AAA type	AAA-type ATPase family protein | chr2:7917505-7919277 REVERSE	P-loop containing nucleoside triphosphate hydrolases superfamily protein	AAA-type ATPase like	EC:3.6.1.3;EC:3.6.1.15	Adenosinetriphosphatase;Nucleoside-triphosphate phosphatase
Csa04g016780		-1.62419	0.000114319	-3.0827		2.49	0.04	5.62		AT3G28580	29.5.9	protein.degradation.AAA type	AAA-type ATPase family protein | chr3:10715623-10717329 FORWARD	P-loop containing nucleoside triphosphate hydrolases superfamily protein	AAA-ATPase At3g28580	EC:3.6.1.3;EC:3.6.1.15	Adenosinetriphosphatase;Nucleoside-triphosphate phosphatase
Csa04g036680		-1.86056	0.000288784	-3.63148		2.77	0.03	6.8		AT3G50930	29.5.9	protein.degradation.AAA type	Symbols: BCS1 | BCS1 (CYTOCHROME BC1 SYNTHESIS); ATP binding / ATPase/ nucleoside-triphosphatase/ nucleotide binding | chr3:18929526-18931839 FORWARD	cytochrome BC1 synthesis	HYPER-SENSITIVITY-RELATED 4	EC:3.6.1.3;EC:3.6.1.15	Adenosinetriphosphatase;Nucleoside-triphosphate phosphatase
Csa06g025060		-2.33635	2.79997e-05	-5.05025		3.87	0.02	14.6		AT3G50930	29.5.9	protein.degradation.AAA type	Symbols: BCS1 | BCS1 (CYTOCHROME BC1 SYNTHESIS); ATP binding / ATPase/ nucleoside-triphosphatase/ nucleotide binding | chr3:18929526-18931839 FORWARD	cytochrome BC1 synthesis	HYPER-SENSITIVITY-RELATED 4	EC:3.6.1.3;EC:3.6.1.15	Adenosinetriphosphatase;Nucleoside-triphosphate phosphatase
Csa07g027960		1.99674	5.4247e-09	3.99097						AT1G65120	29.5.11	protein.degradation.ubiquitin	ubiquitin carboxyl-terminal hydrolase-related | chr1:24191348-24196073 REVERSE	Ubiquitin carboxyl-terminal hydrolase-related protein	Ubiquitin carboxyl-terminal hydrolase-related
Csa17g002150		-2.95884	2.46557e-05	-7.77496						AT1G01680	29.5.11.4.2	protein.degradation.ubiquitin.E3.RING	U-box domain-containing protein | chr1:246411-248367 REVERSE	plant U-box 54	U-box domain-containing 54
Csa01g006010		-1.33267	0.0270124	-2.51868						AT3G05200	29.5.11.4.2	protein.degradation.ubiquitin.E3.RING	Symbols: ATL6 | ATL6; protein binding / zinc ion binding | chr3:1476982-1478730 FORWARD	RING/U-box superfamily protein	E3 ubiquitin- ligase ATL6-like
Csa13g002590		-0.943264	0.0490898	-1.92287						AT5G02750	29.5.11.4.2	protein.degradation.ubiquitin.E3.RING	zinc finger (C3HC4-type RING finger) family protein | chr5:620094-621179 FORWARD	RING/U-box superfamily protein	E3 ubiquitin- ligase amyloplastic
Csa20g015690		-1.0267	0.00103242	-2.03736						AT5G10380	29.5.11.4.2	protein.degradation.ubiquitin.E3.RING	Symbols: RING1 | RING1; protein binding / ubiquitin-protein ligase/ zinc ion binding | chr5:3267635-3268813 FORWARD	RING/U-box superfamily protein	E3 ubiquitin- ligase RING1
Csa18g037350		2.22232	0.00791828	4.66645						AT5G63760	29.5.11.4.2	protein.degradation.ubiquitin.E3.RING	IBR domain-containing protein | chr5:25515878-25517833 REVERSE	IBR domain-containing protein	RING U-box superfamily
Csa01g021670		1.19433	1.30018e-05	2.28838		1.55	0.05	2.93		AT3G18773	29.5.11.4.2	protein.degradation.ubiquitin.E3.RING	zinc finger (C3HC4-type RING finger) family protein | chr3:6465825-6467175 FORWARD	RING/U-box superfamily protein	RING-H2 finger ATL77-like
Csa14g001480		-6.62534	1.12567e-06	-98.725		4.11	0.03	17.22		AT1G01680	29.5.11.4.2	protein.degradation.ubiquitin.E3.RING	U-box domain-containing protein | chr1:246411-248367 REVERSE	plant U-box 54	U-box domain-containing 54
Csa14g007270		-3.6381	3.30776e-07	-12.4503		4.61	0.03	24.49		AT1G05880	29.5.11.4.2	protein.degradation.ubiquitin.E3.RING	nucleic acid binding / protein binding / structural molecule/ zinc ion binding | chr1:1775643-1778553 FORWARD	RING/U-box superfamily protein	RING U-box superfamily
Csa03g007320		-3.84241	1.0658e-07	-14.3444		7.94	0.02	246		AT1G05880	29.5.11.4.2	protein.degradation.ubiquitin.E3.RING	nucleic acid binding / protein binding / structural molecule/ zinc ion binding | chr1:1775643-1778553 FORWARD	RING/U-box superfamily protein	RING U-box superfamily
Csa17g009290		-4.16442	5.9931e-10	-17.9315		7.11	0.02	137.7		AT1G05880	29.5.11.4.2	protein.degradation.ubiquitin.E3.RING	nucleic acid binding / protein binding / structural molecule/ zinc ion binding | chr1:1775643-1778553 FORWARD	RING/U-box superfamily protein	probable E3 ubiquitin- ligase ARI12
Csa07g061520		-1.13632	0.00451624	-2.19819		4.99	0.02	31.88		AT1G60190	29.5.11.4.2	protein.degradation.ubiquitin.E3.RING	armadillo/beta-catenin repeat family protein / U-box domain-containing protein | chr1:22198403-22200678 FORWARD	ARM repeat superfamily protein	U-box domain-containing 19
Csa05g048280		-1.24849	0.0218675	-2.37593		6.42	0.02	85.53		AT1G60190	29.5.11.4.2	protein.degradation.ubiquitin.E3.RING	armadillo/beta-catenin repeat family protein / U-box domain-containing protein | chr1:22198403-22200678 FORWARD	ARM repeat superfamily protein	U-box domain-containing 19
Csa16g052190		-1.39797	0.00369767	-2.63531		4.8	0.02	27.89		AT1G60190	29.5.11.4.2	protein.degradation.ubiquitin.E3.RING	armadillo/beta-catenin repeat family protein / U-box domain-containing protein | chr1:22198403-22200678 FORWARD	ARM repeat superfamily protein	U-box domain-containing 19
Csa15g006450		-1.31672	0.0077934	-2.49099		2.42	0.04	5.34		AT3G05200	29.5.11.4.2	protein.degradation.ubiquitin.E3.RING	Symbols: ATL6 | ATL6; protein binding / zinc ion binding | chr3:1476982-1478730 FORWARD	RING/U-box superfamily protein	E3 ubiquitin- ligase ATL6-like
Csa07g003470		-3.23639	0.000114319	-9.42435		5.93	0.02	60.86		AT3G61390	29.5.11.4.2	protein.degradation.ubiquitin.E3.RING	U-box domain-containing protein | chr3:22716353-22718373 FORWARD	RING/U-box superfamily protein	U-box domain-containing 36-like
Csa02g022960		-1.92743	0.000469399	-3.80376		7.85	0.02	230.84		AT4G09100	29.5.11.4.2	protein.degradation.ubiquitin.E3.RING	zinc finger (C3HC4-type RING finger) family protein | chr4:5811256-5811654 FORWARD	RING/U-box superfamily protein	RING-H2 finger ATL39
Csa20g055750		-1.55712	0.0116554	-2.94265		5.47	0.02	44.29		AT5G27420	29.5.11.4.2	protein.degradation.ubiquitin.E3.RING	zinc finger (C3HC4-type RING finger) family protein | chr5:9684072-9685561 FORWARD	carbon/nitrogen insensitive 1	E3 ubiquitin- ligase ATL31
Csa08g028270		-2.07308	0.00264473	-4.20784		5.55	0.02	46.9		AT5G27420	29.5.11.4.2	protein.degradation.ubiquitin.E3.RING	zinc finger (C3HC4-type RING finger) family protein | chr5:9684072-9685561 FORWARD	carbon/nitrogen insensitive 1	E3 ubiquitin- ligase ATL31
Csa13g036440		-2.24884	4.08906e-06	-4.753		4.37	0.02	20.61		AT5G27420	29.5.11.4.2	protein.degradation.ubiquitin.E3.RING	zinc finger (C3HC4-type RING finger) family protein | chr5:9684072-9685561 FORWARD	carbon/nitrogen insensitive 1	E3 ubiquitin- ligase ATL31
Csa17g029170		-2.8785	0.0383554	-7.35387						AT1G22220	29.5.11.4.3.2	protein.degradation.ubiquitin.E3.SCF.FBOX	F-box family protein | chr1:7846602-7847802 FORWARD	F-box family protein	F-box At1g22220-like
Csa19g043700		-2.34665	0.000544368	-5.08643		3.65	0.04	12.57		AT2G14290	29.5.11.4.3.2	protein.degradation.ubiquitin.E3.SCF.FBOX	F-box family protein | chr2:6057288-6058524 REVERSE	F-box family protein with a domain of unknown function (DUF295)	F-box At5g25290-like
Csa13g028530		-5.37872	2.64098e-07	-41.6061		8.84	0.02	457.26		AT5G24040	29.5.11.4.3.2	protein.degradation.ubiquitin.E3.SCF.FBOX	F-box family protein | chr5:8126045-8127336 REVERSE	Protein of unknown function (DUF295)	F-box kelch-repeat At5g24040
Csa20g039250		-6.18875	7.7366e-08	-72.9455		7.13	0.02	139.7		AT5G24040	29.5.11.4.3.2	protein.degradation.ubiquitin.E3.SCF.FBOX	F-box family protein | chr5:8126045-8127336 REVERSE	Protein of unknown function (DUF295)	F-box kelch-repeat At5g24040
Csa02g057600		-2.24558	0.000130416	-4.74227		4.81	0.02	28.1		AT5G55150	29.5.11.4.3.2	protein.degradation.ubiquitin.E3.SCF.FBOX	F-box family protein | chr5:22382275-22383392 REVERSE	Protein of unknown function (DUF295)	F-box At5g55150
Csa11g088320		-2.72185	1.69879e-06	-6.59717		7.88	0.02	236.08		AT5G55150	29.5.11.4.3.2	protein.degradation.ubiquitin.E3.SCF.FBOX	F-box family protein | chr5:22382275-22383392 REVERSE	Protein of unknown function (DUF295)	F-box At5g55150
Csa16g015810		-1.61081	6.49119e-06	-3.05422		1.99	0.04	3.97		AT2G29110	30.1.1	signalling.in sugar and nutrient physiology	Symbols: ATGLR2.8, GLR2.8 | ATGLR2.8; intracellular ligand-gated ion channel | chr2:12506880-12510552 REVERSE	glutamate receptor 2.8	glutamate receptor -like
Csa16g015820		-2.6552	0.000902455	-6.29933		6.48	0.02	89.21		AT2G29100	30.1.1	signalling.in sugar and nutrient physiology	Symbols: ATGLR2.9, GLR2.9 | ATGLR2.9; intracellular ligand-gated ion channel | chr2:12501092-12504912 REVERSE	glutamate receptor 2.9	glutamate receptor
Csa04g007790		-1.47718	0.0335538	-2.78404		2.59	0.04	6.01		AT2G02220	30.2.10	signalling.receptor kinases.leucine rich repeat X	Symbols: ATPSKR1, PSKR1 | PSKR1 (PHYTOSULFOKIN RECEPTOR 1); ATP binding / peptide receptor/ protein serine/threonine kinase | chr2:583978-587124 REVERSE	phytosulfokin receptor 1	phytosulfokine receptor 1	EC:2.7.11;EC:1.3.1.74;EC:4.6.1.2	Transferring phosphorus-containing groups;2-alkenal reductase (NAD(P)(+));Guanylate cyclase
Csa08g023580		-1.1695	0.0030319	-2.24934		2.25	0.03	4.75		AT5G25930	30.2.11	signalling.receptor kinases.leucine rich repeat XI	leucine-rich repeat family protein / protein kinase family protein | chr5:9050794-9054143 FORWARD	Protein kinase family protein with leucine-rich repeat domain	receptor kinase HSL1	EC:2.7.11	Transferring phosphorus-containing groups
Csa07g037630		-0.956593	0.0266612	-1.94072						AT1G70740	30.2.17	signalling.receptor kinases.DUF 26	protein kinase family protein | chr1:26673632-26675947 REVERSE	Protein kinase superfamily protein	cysteine-rich receptor kinase 10	EC:2.7.11.25;EC:2.7.11	Mitogen-activated protein kinase kinase kinase;Transferring phosphorus-containing groups
Csa08g048440		-1.84957	0.00101038	-3.60394						AT4G04500	30.2.17	signalling.receptor kinases.DUF 26	protein kinase family protein | chr4:2238411-2240865 FORWARD	cysteine-rich RLK (RECEPTOR-like protein kinase) 37	cysteine-rich receptor kinase 37	EC:2.7.11	Transferring phosphorus-containing groups
Csa08g048510		-1.91201	0.00348366	-3.76332						AT4G04570	30.2.17	signalling.receptor kinases.DUF 26	protein kinase family protein | chr4:2289959-2292755 FORWARD	cysteine-rich RLK (RECEPTOR-like protein kinase) 40	cysteine-rich receptor kinase 40	EC:2.7.11	Transferring phosphorus-containing groups
Csa13g048680		-1.68833	4.92921e-06	-3.22282						AT4G11530	30.2.17	signalling.receptor kinases.DUF 26	kinase | chr4:6987093-6989599 FORWARD	cysteine-rich RLK (RECEPTOR-like protein kinase) 11	cysteine-rich receptor kinase 11	EC:2.7.11	Transferring phosphorus-containing groups
Csa08g043740		-1.99487	0.000169079	-3.98579						AT4G11530	30.2.17	signalling.receptor kinases.DUF 26	kinase | chr4:6987093-6989599 FORWARD	cysteine-rich RLK (RECEPTOR-like protein kinase) 34	cysteine-rich receptor kinase 35	EC:2.7.11	Transferring phosphorus-containing groups
Csa08g044180		-1.41622	0.001489	-2.66885						AT4G11890	30.2.17	signalling.receptor kinases.DUF 26	protein kinase family protein | chr4:7148246-7149921 FORWARD	Protein kinase superfamily protein	cysteine-rich receptor kinase 45	EC:2.7.11	Transferring phosphorus-containing groups
Csa13g049080		-1.95366	0.00206114	-3.87356						AT4G11890	30.2.17	signalling.receptor kinases.DUF 26	protein kinase family protein | chr4:7148246-7149921 FORWARD	Protein kinase superfamily protein	cysteine-rich receptor kinase 45	EC:2.7.11	Transferring phosphorus-containing groups
Csa02g016190		-2.17097	0.0450996	-4.50327						AT4G11890	30.2.17	signalling.receptor kinases.DUF 26	protein kinase family protein | chr4:7148246-7149921 FORWARD	Protein kinase superfamily protein	cysteine-rich receptor kinase 45	EC:2.7.11	Transferring phosphorus-containing groups
Csa12g033350		-2.34603	0.000806445	-5.08423						AT4G23220	30.2.17	signalling.receptor kinases.DUF 26	kinase | chr4:12153956-12157091 REVERSE	cysteine-rich RLK (RECEPTOR-like protein kinase) 14	cysteine-rich receptor kinase 11	EC:2.7.11	Transferring phosphorus-containing groups
Csa11g022760		-2.1531	0.011754	-4.44783						AT4G23250	30.2.17	signalling.receptor kinases.DUF 26	Symbols: EMB1290, DUF26-21 | EMB1290 (EMBRYO DEFECTIVE 1290); kinase/ protein kinase | chr4:12162004-12167026 REVERSE	cysteine-rich RLK (RECEPTOR-like protein kinase) 14	cysteine-rich receptor kinase 14	EC:2.7.11	Transferring phosphorus-containing groups
Csa10g019870		-2.6134	0.00895285	-6.11942						AT4G23270	30.2.17	signalling.receptor kinases.DUF 26	protein kinase family protein | chr4:12171103-12173925 FORWARD	cysteine-rich RLK (RECEPTOR-like protein kinase) 4	cysteine-rich receptor kinase 19	EC:2.7.11	Transferring phosphorus-containing groups
Csa02g012690		-1.40558	0.0160935	-2.64924		5.04	0.02	32.86		AT4G04490	30.2.17	signalling.receptor kinases.DUF 26	protein kinase family protein | chr4:2231957-2234638 REVERSE	cysteine-rich RLK (RECEPTOR-like protein kinase) 36	cysteine-rich receptor kinase 36	EC:2.7.11	Transferring phosphorus-containing groups
Csa08g048430		-2.03119	0.00144205	-4.08742		4.68	0.02	25.72		AT4G04490	30.2.17	signalling.receptor kinases.DUF 26	protein kinase family protein | chr4:2231957-2234638 REVERSE	cysteine-rich RLK (RECEPTOR-like protein kinase) 36	cysteine-rich receptor kinase 36	EC:2.7.11	Transferring phosphorus-containing groups
Csa13g052260		-2.62216	4.19329e-05	-6.15672		4.68	0.03	25.7		AT4G04510	30.2.17	signalling.receptor kinases.DUF 26	protein kinase family protein | chr4:2242122-2244930 FORWARD	cysteine-rich RLK (RECEPTOR-like protein kinase) 36	cysteine-rich receptor kinase 36	EC:2.7.11	Transferring phosphorus-containing groups
Csa02g020090		-3.4144	0.00187182	-10.6619		5.21	0.03	37.08		AT4G11470	30.2.17	signalling.receptor kinases.DUF 26	protein kinase family protein | chr4:6967729-6970161 FORWARD	cysteine-rich RLK (RECEPTOR-like protein kinase) 32	cysteine-rich RLK (RECEPTOR kinase) 32	EC:2.7.11	Transferring phosphorus-containing groups
Csa12g033410		-1.57029	0.0125201	-2.96965		2.44	0.05	5.43		AT4G23190	30.2.17	signalling.receptor kinases.DUF 26	Symbols: CRK11, AT-RLK3 | CRK11 (CYSTEINE-RICH RLK11); kinase/ protein kinase | chr4:12141032-12143833 REVERSE	cysteine-rich RLK (RECEPTOR-like protein kinase) 11	cysteine-rich receptor kinase 11	EC:2.7.11	Transferring phosphorus-containing groups
Csa11g022650		-0.988076	0.03515	-1.98354		2.22	0.05	4.66		AT4G23310	30.2.17	signalling.receptor kinases.DUF 26	receptor-like protein kinase, putative | chr4:12185737-12188763 FORWARD	cysteine-rich RLK (RECEPTOR-like protein kinase) 23	cysteine-rich receptor kinase 19	EC:2.7.11	Transferring phosphorus-containing groups
Csa19g012220		-1.09242	0.0346688	-2.13232		2.21	0.05	4.63		AT3G08870	30.2.19	signalling.receptor kinases.legume-lectin	lectin protein kinase, putative | chr3:2700355-2702581 REVERSE	Concanavalin A-like lectin protein kinase family protein	probable L-type lectin-domain containing receptor kinase	EC:2.7.11	Transferring phosphorus-containing groups
Csa08g052040		-1.19429	0.00638797	-2.28832		3.87	0.03	14.62		AT4G02420	30.2.19	signalling.receptor kinases.legume-lectin	lectin protein kinase, putative | chr4:1064363-1066372 REVERSE	Concanavalin A-like lectin protein kinase family protein	L-type lectin-domain containing receptor kinase -like	EC:2.7.11	Transferring phosphorus-containing groups
Csa16g025450		-1.01659	0.00624829	-2.02312						AT1G66880	30.2.20	signalling.receptor kinases.wheat LRK10 like	serine/threonine protein kinase family protein | chr1:24946928-24955611 FORWARD	Protein kinase superfamily protein	kinase superfamily	EC:2.7.11	Transferring phosphorus-containing groups
Csa16g007660		-1.0339	0.00273442	-2.04755		1.83	0.05	3.55		AT2G33580	30.2.21	signalling.receptor kinases.lysine motif	protein kinase family protein / peptidoglycan-binding LysM domain-containing protein | chr2:14219623-14221861 REVERSE	Protein kinase superfamily protein	LYK5	EC:2.7.11	Transferring phosphorus-containing groups
Csa17g027120		-2.4797	3.56799e-07	-5.57782		5.53	0.02	46.14		AT1G21240	30.2.25	signalling.receptor kinases.wall associated kinase	wall associated kinase 3	wall associated kinase 3	wall-associated receptor kinase 5-like	EC:2.7.11	Transferring phosphorus-containing groups
Csa14g026480		-1.11024	0.0402512	-2.15882						AT1G21250	30.2.25	signalling.receptor kinases.wall associated kinase	Symbols: WAK1, PRO25 | WAK1 (CELL WALL-ASSOCIATED KINASE); kinase | chr1:7439266-7442113 FORWARD	wall-associated kinase 2	wall-associated receptor kinase 2-like	EC:2.7.11	Transferring phosphorus-containing groups
Csa07g036470		-1.67638	0.00815675	-3.19626						AT1G69730	30.2.25	signalling.receptor kinases.wall associated kinase	protein kinase family protein | chr1:26228632-26231339 REVERSE	Wall-associated kinase family protein	wall-associated receptor kinase-like 10	EC:2.7.11;EC:4.6.1.2	Transferring phosphorus-containing groups;Guanylate cyclase
Csa05g087560		-1.88149	0.00433078	-3.68456						AT1G69730	30.2.25	signalling.receptor kinases.wall associated kinase	protein kinase family protein | chr1:26228632-26231339 REVERSE	Wall-associated kinase family protein	wall-associated receptor kinase-like 10	EC:2.7.11;EC:4.6.1.2	Transferring phosphorus-containing groups;Guanylate cyclase
Csa17g021690		-2.05279	0.000314083	-4.14908						AT1G16120	30.2.25	signalling.receptor kinases.wall associated kinase	Symbols: WAKL1 | WAKL1 (wall associated kinase-like 1); kinase | chr1:5522639-5524983 FORWARD	Wall-associated kinase family protein	wall-associated receptor kinase-like 22	EC:2.7.11	Transferring phosphorus-containing groups
Csa11g074000		-4.52626	0.000406293	-23.043		5.58	0.03	47.86		AT5G47850	30.2.26	signalling.receptor kinases.crinkly like	Symbols: CCR4 | CCR4 (ARABIDOPSIS THALIANA CRINKLY4 RELATED 4); kinase | chr5:19378701-19381082 REVERSE	CRINKLY4 related 4	serine threonine- kinase CCR4	EC:2.7.11	Transferring phosphorus-containing groups
Csa03g058850		-1.03097	0.00424823	-2.0434						AT1G51890	30.2.99	signalling.receptor kinases.misc	leucine-rich repeat protein kinase, putative | chr1:19274802-19278528 REVERSE	root hair specific 6	root hair specific 6	EC:2.7.11	Transferring phosphorus-containing groups
Csa14g060130		-1.51398	0.0491588	-2.85597						AT1G51860	30.2.99	signalling.receptor kinases.misc	leucine-rich repeat protein kinase, putative | chr1:19257634-19261479 REVERSE	Leucine-rich repeat protein kinase family protein	Leucine-rich repeat kinase family	EC:2.7.11	Transferring phosphorus-containing groups
Csa20g001550		-1.77881	0.0388651	-3.43144						AT5G01540	30.2.99	signalling.receptor kinases.misc	Symbols: LECRKA4.1 | LECRKA4.1 (LECTIN RECEPTOR KINASE A4.1); kinase | chr5:210979-213472 REVERSE	lectin receptor kinase a4.1	lectin-domain containing receptor kinase -like	EC:2.7.11	Transferring phosphorus-containing groups
Csa17g091790		-2.11906	0.00111902	-4.3441						AT1G51800	30.2.99	signalling.receptor kinases.misc	leucine-rich repeat protein kinase, putative | chr1:19214148-19217970 FORWARD	Leucine-rich repeat protein kinase family protein	probable LRR receptor-like serine threonine- kinase At1g51880	EC:2.7.11	Transferring phosphorus-containing groups
Csa14g060110		-3.90331	0.0081809	-14.9628						AT1G51800	30.2.99	signalling.receptor kinases.misc	leucine-rich repeat protein kinase, putative | chr1:19214148-19217970 FORWARD	Leucine-rich repeat protein kinase family protein	probable LRR receptor-like serine threonine- kinase At1g51880	EC:2.7.11	Transferring phosphorus-containing groups
Csa03g012300		-1.05383	0.0263193	-2.07603						AT1G08860	30.3	signalling.calcium	Symbols: BON3 | BON3 (BONZAI 3); calcium-dependent phospholipid binding | chr1:2842153-2846138 FORWARD	Calcium-dependent phospholipid-binding Copine family protein	BONZAI 3
Csa15g074380		-1.61343	0.00193238	-3.05979						AT2G17290	30.3	signalling.calcium	Symbols: CPK6, ATCDPK3 | CPK6 (CALCIUM-DEPENDENT PROTEIN KINASE 6); ATP binding / calcium ion binding / calmodulin-dependent protein kinase/ kinase/ protein kinase/ protein serine/threonine kinase | chr2:7516415-7519633 FORWARD	Calcium-dependent protein kinase family protein	calcium-dependent kinase 6	EC:2.7.11;EC:2.7.11.17	Transferring phosphorus-containing groups;Calcium/calmodulin-dependent protein kinase
Csa16g047790		-0.949957	0.0359683	-1.93182						AT2G26190	30.3	signalling.calcium	calmodulin-binding family protein | chr2:11147639-11150510 REVERSE	calmodulin-binding family protein	IQ domain-containing IQM4
Csa01g015900		-2.668	0.000104183	-6.35548						AT3G13600	30.3	signalling.calcium	calmodulin-binding family protein | chr3:4445102-4447383 FORWARD	calmodulin-binding family protein	IQ domain-containing IQM2-like
Csa19g018950		-3.75741	0.000288988	-13.5237						AT3G13600	30.3	signalling.calcium	calmodulin-binding family protein | chr3:4445102-4447383 FORWARD	calmodulin-binding family protein	IQ domain-containing IQM2-like
Csa09g008590		-1.57996	0.0067014	-2.98961						AT3G25600	30.3	signalling.calcium	calcium ion binding | chr3:9307254-9307967 FORWARD	Calcium-binding EF-hand family protein	probable calcium-binding CML16	EC:1.3.1.74	2-alkenal reductase (NAD(P)(+))
Csa12g016080		-1.04564	0.00374848	-2.06428						AT4G31000	30.3	signalling.calcium	calmodulin-binding protein | chr4:15103159-15105979 FORWARD	Calmodulin-binding protein	calmodulin-binding 60 F
Csa11g012330		-1.06073	0.0100426	-2.08599						AT4G31000	30.3	signalling.calcium	calmodulin-binding protein | chr4:15103159-15105979 FORWARD	Calmodulin-binding protein	calmodulin-binding 60 E isoform X1
Csa08g027670		-1.7604	0.000122885	-3.38792						AT5G26920	30.3	signalling.calcium	Symbols: CBP60G | CBP60G (CAM-BINDING PROTEIN 60-LIKE.G); calmodulin binding | chr5:9475747-9478721 FORWARD	Cam-binding protein 60-like G	Cam-binding 60-like G
Csa10g046890		-3.3659	0.00405808	-10.3095						AT5G39670	30.3	signalling.calcium	calcium-binding EF hand family protein | chr5:15883179-15884067 FORWARD	Calcium-binding EF-hand family protein	probable calcium-binding CML45
Csa11g090550		-2.51499	0.0383554	-5.71593						AT5G57010	30.3	signalling.calcium	calmodulin-binding family protein | chr5:23068037-23070412 FORWARD	calmodulin-binding family protein	IQ domain-containing IQM5
Csa20g009740		1.23659	5.99546e-05	2.35641						AT5G07340	30.3	signalling.calcium	calnexin, putative | chr5:2317213-2319649 FORWARD	Calreticulin family protein	Calreticulin family
Csa00535s100		-1.94085	0.0224432	-3.83931		2.85	0.05	7.23		AT1G21550	30.3	signalling.calcium	calcium-binding protein, putative | chr1:7553101-7553876 REVERSE	Calcium-binding EF-hand family protein	probable calcium-binding CML44
Csa09g078360		-2.62864	1.10341e-14	-6.18441		3.46	0.03	11.04		AT1G73805	30.3	signalling.calcium	calmodulin binding | chr1:27745427-27749178 REVERSE	Calmodulin binding protein-like	SAR DEFICIENT 1-like
Csa16g036620		-3.77872	3.43354e-13	-13.7249		3.99	0.03	15.91		AT1G73805	30.3	signalling.calcium	calmodulin binding | chr1:27745427-27749178 REVERSE	Calmodulin binding protein-like	SAR DEFICIENT 1-like
Csa00555s240		-1.66023	0.0123817	-3.16066		4.59	0.03	24.02		AT3G01830	30.3	signalling.calcium	calmodulin-related protein, putative | chr3:296054-297133 FORWARD	Calcium-binding EF-hand family protein	probable calcium-binding CML40
Csa15g017720		-3.8477	2.39347e-10	-14.397		4.57	0.02	23.73		AT3G13600	30.3	signalling.calcium	calmodulin-binding family protein | chr3:4445102-4447383 FORWARD	calmodulin-binding family protein	IQ domain-containing IQM2-like
Csa15g040690		-1.53487	0.0081809	-2.89763		5.75	0.02	53.97		AT3G22910	30.3	signalling.calcium	calcium-transporting ATPase, plasma membrane-type, putative / Ca(2+)-ATPase, putative (ACA13) | chr3:8116335-8119388 REVERSE	ATPase E1-E2 type family protein / haloacid dehalogenase-like hydrolase family protein	calcium-transporting ATPase plasma membrane-type	EC:3.6.1.3;EC:3.6.3.8;EC:3.6.1.15	Adenosinetriphosphatase;Calcium-transporting ATPase;Nucleoside-triphosphate phosphatase
Csa19g033190		-1.95227	0.000916616	-3.86982		4.92	0.03	30.34		AT3G22910	30.3	signalling.calcium	calcium-transporting ATPase, plasma membrane-type, putative / Ca(2+)-ATPase, putative (ACA13) | chr3:8116335-8119388 REVERSE	ATPase E1-E2 type family protein / haloacid dehalogenase-like hydrolase family protein	calcium-transporting ATPase plasma membrane-type	EC:3.6.1.3;EC:3.6.3.8;EC:3.6.1.15	Adenosinetriphosphatase;Calcium-transporting ATPase;Nucleoside-triphosphate phosphatase
Csa04g030360		-1.10732	0.000637809	-2.15446		2.87	0.03	7.32		AT3G47480	30.3	signalling.calcium	calcium-binding EF hand family protein | chr3:17496354-17496947 REVERSE	Calcium-binding EF-hand family protein	probable calcium-binding CML47
Csa07g001250		-1.34463	0.00172121	-2.53965		3.93	0.02	15.27		AT3G63380	30.3	signalling.calcium	calcium-transporting ATPase, plasma membrane-type, putative / Ca(2+)-ATPase, putative (ACA12) | chr3:23406611-23410360 REVERSE	ATPase E1-E2 type family protein / haloacid dehalogenase-like hydrolase family protein	calcium-transporting ATPase plasma membrane-type	EC:3.6.1.3;EC:3.6.3.8;EC:3.6.1.15	Adenosinetriphosphatase;Calcium-transporting ATPase;Nucleoside-triphosphate phosphatase
Csa05g095730		-1.34732	0.0427157	-2.54439		5.38	0.02	41.68		AT3G63380	30.3	signalling.calcium	calcium-transporting ATPase, plasma membrane-type, putative / Ca(2+)-ATPase, putative (ACA12) | chr3:23406611-23410360 REVERSE	ATPase E1-E2 type family protein / haloacid dehalogenase-like hydrolase family protein	calcium-transporting ATPase plasma membrane-type	EC:3.6.1.3;EC:3.6.3.8;EC:3.6.1.15	Adenosinetriphosphatase;Calcium-transporting ATPase;Nucleoside-triphosphate phosphatase
Csa10g009220		-1.50581	0.00612723	-2.83985		2.93	0.03	7.63		AT4G33050	30.3	signalling.calcium	Symbols: EDA39 | EDA39 (embryo sac development arrest 39); calmodulin binding | chr4:15944453-15947026 REVERSE	calmodulin-binding family protein	calmodulin-binding family
Csa11g010110		-1.68973	0.00125325	-3.22595		3.24	0.03	9.42		AT4G33050	30.3	signalling.calcium	Symbols: EDA39 | EDA39 (embryo sac development arrest 39); calmodulin binding | chr4:15944453-15947026 REVERSE	calmodulin-binding family protein	calmodulin-binding family
Csa12g011810		-1.92425	0.000864381	-3.7954		3.23	0.03	9.39		AT4G33050	30.3	signalling.calcium	Symbols: EDA39 | EDA39 (embryo sac development arrest 39); calmodulin binding | chr4:15944453-15947026 REVERSE	calmodulin-binding family protein	calmodulin-binding family
Csa13g034850		-2.47078	1.58357e-16	-5.54343		3.7	0.02	12.96		AT5G26920	30.3	signalling.calcium	Symbols: CBP60G | CBP60G (CAM-BINDING PROTEIN 60-LIKE.G); calmodulin binding | chr5:9475747-9478721 FORWARD	Cam-binding protein 60-like G	Cam-binding 60-like G
Csa11g055690		-4.59737	8.12674e-08	-24.2073		4.22	0.03	18.65		AT5G39670	30.3	signalling.calcium	calcium-binding EF hand family protein | chr5:15883179-15884067 FORWARD	Calcium-binding EF-hand family protein	probable calcium-binding CML45
Csa18g012600		-1.77981	0.0481298	-3.4338		6.97	0.02	125.11		AT5G42380	30.3	signalling.calcium	Symbols: CML39, CML37 | CML37 (CALMODULIN LIKE 37); calcium ion binding | chr5:16942576-16943366 REVERSE	calmodulin like 37	calcium-binding CML37
Csa11g015120		-1.09179	0.0308196	-2.13138						AT4G28550	30.5	signalling.G-proteins	RabGAP/TBC domain-containing protein | chr4:14110884-14113748 FORWARD	Ypt/Rab-GAP domain of gyp1p superfamily protein	Ypt Rab-GAP domain of gyp1p superfamily	EC:2.7.11	Transferring phosphorus-containing groups
Csa03g011060		-1.21797	0.0176072	-2.32619						AT1G07620	30.5	signalling.G-proteins	FUNCTIONS IN: molecular_function unknown; INVOLVED IN: biological_process unknown; LOCATED IN: cellular_component unknown; CONTAINS InterPro DOMAIN/s: GTP-binding protein Obg/CgtA (InterPro:IPR014100); BEST Arabidopsis thaliana protein match is: unknown protein (TAIR:AT5G02390.1); Has 447 Blast hits to 405 proteins in 72 species: Archae - 0; Bacteria - 6; Metazoa - 43; Fungi - 29; Plants - 122; V…	GTP-binding protein Obg/CgtA	GTP-binding Obg
Csa16g036240		-1.44047	0.000506484	-2.71408						AT1G73500	30.6	signalling.MAP kinases	Symbols: YLS9, NHL10, ATNHL10 | YLS9 (YELLOW-LEAF-SPECIFIC GENE 9) | chr2:15110588-15111471 FORWARD	MAP kinase kinase 9	mitogen-activated kinase kinase 9	EC:2.7.11;EC:2.7.12.1	Transferring phosphorus-containing groups;Dual-specificity kinase
Csa17g011310		-2.14966	0.0333643	-4.43725		-2.05252	0.05	-4.14829		AT1G07880	30.6	signalling.MAP kinases	Symbols: ATMPK13 | ATMPK13; MAP kinase/ kinase | chr1:2434059-2435745 REVERSE	Protein kinase superfamily protein	mitogen-activated kinase 13	EC:2.7.11;EC:2.7.11.24	Transferring phosphorus-containing groups;Mitogen-activated protein kinase
Csa14g001600		-1.32981	0.000160778	-2.51369		2.29	0.05	4.89		AT1G01560	30.6	signalling.MAP kinases	Symbols: ATMPK11 | ATMPK11; MAP kinase/ kinase | chr1:202136-204189 FORWARD	MAP kinase 11	Mitogen-activated kinase 4	EC:2.7.11;EC:2.7.11.24	Transferring phosphorus-containing groups;Mitogen-activated protein kinase
Csa17g019910		-1.01329	0.00306545	-2.0185						AT1G14480	31.1	cell.organisation	protein binding | chr1:4956257-4957971 FORWARD	Ankyrin repeat family protein	ankyrin repeat-containing ITN1-like
Csa16g039800		-1.22482	0.000845063	-2.33727						AT1G75780	31.1	cell.organisation	Symbols: TUB1 | TUB1; GTP binding / GTPase/ structural molecule | chr1:28451141-28453640 REVERSE	tubulin beta-1 chain	tubulin beta-1 chain	EC:3.6.1.15	Nucleoside-triphosphate phosphatase
Csa06g041600		-2.39274	0.0194995	-5.25152						AT2G38720	31.1	cell.organisation	Symbols: MAP65-5 | MAP65-5 (MICROTUBULE-ASSOCIATED PROTEIN 65-5); microtubule binding | chr2:16188047-16192266 FORWARD	microtubule-associated protein 65-5	65-kDa microtubule-associated 5
Csa15g015990		-1.53642	0.022016	-2.90074						AT3G12110	31.1	cell.organisation	Symbols: ACT11 | ACT11 (actin-11); structural constituent of cytoskeleton | chr3:3857843-3859798 FORWARD	actin-11	actin-11
Csa11g038800		-1.36476	4.35111e-05	-2.57533						AT4G14365	31.1	cell.organisation	zinc finger (C3HC4-type RING finger) family protein / ankyrin repeat family protein | chr4:8271464-8273765 REVERSE	XB3 ortholog 4 in Arabidopsis thaliana	E3 ubiquitin- ligase XBAT34
Csa10g016790		-1.89528	0.0123817	-3.71994						AT4G26120	31.1	cell.organisation	ankyrin repeat family protein / BTB/POZ domain-containing protein | chr4:13236448-13238487 FORWARD	Ankyrin repeat family protein / BTB/POZ domain-containing protein	regulatory NPR2-like
Csa11g018280		-2.11022	0.0181929	-4.31756						AT4G26120	31.1	cell.organisation	ankyrin repeat family protein / BTB/POZ domain-containing protein | chr4:13236448-13238487 FORWARD	Ankyrin repeat family protein / BTB/POZ domain-containing protein	regulatory NPR2-like
Csa08g006230		-1.01597	0.0117766	-2.02226						AT5G14230	31.1	cell.organisation	protein binding | chr5:4591741-4595964 FORWARD	CONTAINS InterPro DOMAIN/s: Ankyrin repeat-containing domain (InterPro:IPR020683)	serine threonine- phosphatase 6 regulatory ankyrin repeat subunit A
Csa18g021970		-2.77493	0.0200613	-6.84442		4.55	0.04	23.48		AT5G51160	31.1	cell.organisation	ankyrin repeat family protein | chr5:20792211-20793841 FORWARD	Ankyrin repeat family protein	ankyrin repeat-containing At2g01680-like
Csa12g025950		-2.61393	0.00259302	-6.12168		4.48	0.03	22.33		AT4G26120	31.1	cell.organisation	ankyrin repeat family protein / BTB/POZ domain-containing protein | chr4:13236448-13238487 FORWARD	Ankyrin repeat family protein / BTB/POZ domain-containing protein	regulatory NPR2-like
Csa17g032400		-2.78553	1.02732e-05	-6.89488		3.85	0.03	14.45		AT1G24150	31.1	cell.organisation	Symbols: ATFH4, FH4 | FH4 (FORMIN HOMOLOGUE 4); actin binding / protein binding | chr1:8549518-8551993 FORWARD	formin homologue 4	formin 4
Csa20g041540		-2.02687	0.00816117	-4.0752						AT5G48570	31.3.1	cell.cycle.peptidylprolyl isomerase	Symbols: ROF2, ATFKBP65 | peptidyl-prolyl cis-trans isomerase, putative / FK506-binding protein, putative | chr5:19690542-19693845 REVERSE	lea	peptidyl-prolyl cis-trans isomerase FKBP65	EC:5.2.1.8	Peptidylprolyl isomerase
Csa15g015660		-0.965672	0.0110584	-1.95297						AT3G11820	31.4	cell.vesicle transport	Symbols: SYP121, AT-SYR1, ATSYP121, SYR1, ATSYR1, PEN1 | SYP121 (SYNTAXIN OF PLANTS 121); SNAP receptor/ protein anchor | chr3:3729305-3731116 REVERSE	syntaxin of plants 121	syntaxin of plants 121
Csa01g012920		-0.992288	0.0313127	-1.98934						AT3G11820	31.4	cell.vesicle transport	Symbols: SYP121, AT-SYR1, ATSYP121, SYR1, ATSYR1, PEN1 | SYP121 (SYNTAXIN OF PLANTS 121); SNAP receptor/ protein anchor | chr3:3729305-3731116 REVERSE	syntaxin of plants 121	syntaxin of plants 121
Csa09g059520		-1.97229	0.000661213	-3.92389		3.41	0.03	10.62		AT3G52400	31.4	cell.vesicle transport	Symbols: SYP122, ATSYP122 | SYP122 (SYNTAXIN OF PLANTS 122); SNAP receptor | chr3:19425634-19427141 REVERSE	syntaxin of plants 122	syntaxin-122-like
Csa04g038270		-2.20614	0.000276609	-4.61441		3.75	0.03	13.41		AT3G52400	31.4	cell.vesicle transport	Symbols: SYP122, ATSYP122 | SYP122 (SYNTAXIN OF PLANTS 122); SNAP receptor | chr3:19425634-19427141 REVERSE	syntaxin of plants 122	syntaxin-122-like
Csa13g022020		-0.96203	0.0124795	-1.94805						AT5G19120	33.1	development.storage proteins	aspartic-type endopeptidase | chr5:6414488-6415907 FORWARD	Eukaryotic aspartyl protease family protein	basic 7S globulin 2-like	EC:3.4.23	Acting on peptide bonds (peptidases)
Csa20g070060		-1.07808	0.00222409	-2.11123		-1.84	0.04	-3.57		AT5G44020	33.1	development.storage proteins	acid phosphatase class B family protein | chr5:17712409-17714336 FORWARD	HAD superfamily	acid phosphatase 1-like	EC:3.1.3.41;EC:3.1.3.2	4-nitrophenylphosphatase;Acid phosphatase
Csa07g029570		-2.70786	0.00196008	-6.53352		4.34	0.04	20.27		AT1G65690	33.2	development.late embryogenesis abundant	harpin-induced protein-related / HIN1-related / harpin-responsive protein-related | chr1:24431430-24432953 REVERSE	NDR1/HIN1-like	NDR1 HIN1 6
Csa13g054850		-1.0866	0.00535037	-2.12373		2.13	0.04	4.39		AT4G02380	33.2	development.late embryogenesis abundant	Symbols: SAG21, AtLEA5 | SAG21 (SENESCENCE-ASSOCIATED GENE 21) | chr4:1046204-1046997 REVERSE	senescence-associated gene 21, late embryogenesis abundant like protein	SENESCENCE-ASSOCIATED GENE mitochondrial-like
Csa02g005610		-1.46808	0.0492438	-2.76654		2.42	0.05	5.35		AT4G02380	33.2	development.late embryogenesis abundant	Symbols: SAG21, AtLEA5 | SAG21 (SENESCENCE-ASSOCIATED GENE 21) | chr4:1046204-1046997 REVERSE	senescence-associated gene 21, late embryogenesis abundant like protein	SENESCENCE-ASSOCIATED GENE mitochondrial-like
Csa08g052090		-1.31242	0.00075339	-2.48358						AT4G02380	33.2	development.late embryogenesis abundant	Symbols: SAG21, AtLEA5 | SAG21 (SENESCENCE-ASSOCIATED GENE 21) | chr4:1046204-1046997 REVERSE	senescence-associated gene 21, late embryogenesis abundant like protein	indole-3-acetic acid-induced ARG2-like
Csa19g053810		-1.04674	0.00524871	-2.06585						AT2G17040	33.99	development.unspecified	Symbols: anac036 | anac036 (Arabidopsis NAC domain containing protein 36); transcription factor | chr2:7407123-7408270 FORWARD	NAC domain containing protein 36	NAC transcription factor 29-like
Csa05g007460		-3.00129	9.43413e-06	-8.00716						AT2G43000	33.99	development.unspecified	Symbols: anac042 | anac042 (Arabidopsis NAC domain containing protein 42); transcription factor | chr2:17880615-17882636 REVERSE	NAC domain containing protein 42	transcription factor JUNGBRUNNEN 1-like
Csa02g004650		-1.69308	0.000115843	-3.23345						AT4G01520	33.99	development.unspecified	Symbols: anac067 | anac067 (Arabidopsis NAC domain containing protein 67); transcription factor | chr4:656407-659178 REVERSE	NAC domain containing protein 67	NAC with transmembrane motif1
Csa02g004670		-1.99777	0.0184106	-3.99381						AT4G01550	33.99	development.unspecified	Symbols: anac069 | anac069 (Arabidopsis NAC domain containing protein 69); transcription factor | chr4:673862-676411 REVERSE	NAC domain containing protein 69	NAC domain-containing 69
Csa13g021170		-1.43283	0.0313127	-2.69975						AT5G18270	33.99	development.unspecified	Symbols: ANAC087 | ANAC087; transcription factor | chr5:6040919-6042938 REVERSE	Arabidopsis NAC domain containing protein 87	NAC domain-containing 92-like
Csa10g014480		-2.17374	0.0296025	-4.51191						AT4G28190	33.99	development.unspecified	Symbols: ULT1, ULT | ULT1 (ULTRAPETALA1); DNA binding | chr4:13985461-13987261 FORWARD	Developmental regulator	ULTRAPETALA 1
Csa18g039070		-2.17652	0.0326515	-4.52062						AT5G65510	33.99	development.unspecified	Symbols: AIL7 | AIL7 (AINTEGUMENTA-like 7); DNA binding / transcription factor | chr5:26185829-26189413 FORWARD	AINTEGUMENTA-like 7	AINTEGUMENTA-like 7
Csa03g060000		-1.25478	0.00504158	-2.3863		6.56	0.02	94.35		AT1G52890	33.99	development.unspecified	Symbols: ANAC019 | ANAC019 (Arabidopsis NAC domain containing protein 19); transcription factor | chr1:19697004-19698482 REVERSE	NAC domain containing protein 19	NAC domain-containing 19
Csa19g022270		-0.975557	0.0509426	-1.9664		7.37	0.02	165.15		AT3G15500	33.99	development.unspecified	Symbols: ATNAC3, ANAC055 | ANAC055 (ARABIDOPSIS NAC DOMAIN CONTAINING PROTEIN 55); transcription factor | chr3:5234617-5236088 FORWARD	NAC domain containing protein 3
Csa01g018090		-1.35417	0.00820734	-2.55649		4.96	0.02	31.05		AT3G15500	33.99	development.unspecified	Symbols: ATNAC3, ANAC055 | ANAC055 (ARABIDOPSIS NAC DOMAIN CONTAINING PROTEIN 55); transcription factor | chr3:5234617-5236088 FORWARD	NAC domain containing protein 3	NAC domain-containing 55
Csa05g018120		-1.44079	0.00816117	-2.7147		6.03	0.02	65.44		AT2G35980	33.99	development.unspecified	Symbols: YLS9, NHL10, ATNHL10 | YLS9 (YELLOW-LEAF-SPECIFIC GENE 9) | chr2:15110588-15111471 FORWARD	YELLOW-LEAF-SPECIFIC GENE 9	YLS9
Csa05g014450		-2.01393	0.00773708	-4.03881		4.71	0.03	26.1		AT2G38860	33.99	development.unspecified	Symbols: YLS5 | YLS5 | chr2:16233315-16235234 REVERSE	YELLOW-LEAF-SPECIFIC GENE 5	DJ-1 homolog E
Csa09g008600		-1.25208	0.0043899	-2.38185						AT3G25610	34.1	transport.p- and v-ATPases	haloacid dehalogenase-like hydrolase family protein | chr3:9308942-9313353 REVERSE	ATPase E1-E2 type family protein / haloacid dehalogenase-like hydrolase family protein	phospholipid-transporting ATPase 10	EC:3.6.1.3;EC:3.6.3.1;EC:3.6.1.15	Adenosinetriphosphatase;Phospholipid-translocating ATPase;Nucleoside-triphosphate phosphatase
Csa03g014900		-0.979226	0.000133283	-1.97141						AT1G11260	34.2	transporter.sugars	Symbols: STP1, ATSTP1 | STP1 (SUGAR TRANSPORTER 1); carbohydrate transmembrane transporter/ sugar:hydrogen symporter | chr1:3777328-3780337 FORWARD	sugar transporter 1	sugar transport 1	EC:1.3.1.74	2-alkenal reductase (NAD(P)(+))
Csa14g014020		-1.00944	0.000314316	-2.01312						AT1G11260	34.2	transporter.sugars	Symbols: STP1, ATSTP1 | STP1 (SUGAR TRANSPORTER 1); carbohydrate transmembrane transporter/ sugar:hydrogen symporter | chr1:3777328-3780337 FORWARD	sugar transporter 1	sugar transport 1	EC:1.3.1.74	2-alkenal reductase (NAD(P)(+))
Csa17g015290		-1.04954	0.000523496	-2.06987						AT1G11260	34.2	transporter.sugars	Symbols: STP1, ATSTP1 | STP1 (SUGAR TRANSPORTER 1); carbohydrate transmembrane transporter/ sugar:hydrogen symporter | chr1:3777328-3780337 FORWARD	sugar transporter 1	sugar transport 1	EC:1.3.1.74	2-alkenal reductase (NAD(P)(+))
Csa10g006960		-1.24463	0.0284086	-2.36957						AT4G35180	34.3	transport.amino acids	Symbols: LHT7 | LHT7 (Lys/His transporter 7); amino acid transmembrane transporter | chr4:16738339-16740465 REVERSE	LYS/HIS transporter 7	lysine histidine transporter-like 7
Csa12g008410		-1.56228	0.0408081	-2.95321						AT4G35180	34.3	transport.amino acids	Symbols: LHT7 | LHT7 (Lys/His transporter 7); amino acid transmembrane transporter | chr4:16738339-16740465 REVERSE	LYS/HIS transporter 7	lysine histidine transporter-like 7
Csa09g068450		-1.76885	0.0312996	-3.40783						AT3G56200	34.3	transport.amino acids	amino acid transporter family protein | chr3:20850029-20852027 FORWARD	Transmembrane amino acid transporter family protein	probable sodium-coupled neutral amino acid transporter 6
Csa13g022560		1.26011	0.00473321	2.39514		-2.59	0.03	-6.04		AT5G19600	34.6	transport.sulphate	Symbols: SULTR3;5 | SULTR3;5 (SULFATE TRANSPORTER 3;5); sulfate transmembrane transporter | chr5:6612815-6616997 REVERSE	sulfate transporter 3	probable sulfate transporter
Csa20g030350		1.05759	0.0287372	2.08145		-1.96	0.05	-3.88		AT5G19600	34.6	transport.sulphate	Symbols: SULTR3;5 | SULTR3;5 (SULFATE TRANSPORTER 3;5); sulfate transmembrane transporter | chr5:6612815-6616997 REVERSE	sulfate transporter 3	probable sulfate transporter
Csa12g022710		-1.17676	0.00654481	-2.26069		2.41	0.04	5.32		AT4G27970	34.9	transport.metabolite transporters at the mitochondrial membrane	Symbols: SLAH2 | SLAH2 (SLAC1 HOMOLOGUE 2); transporter | chr4:13918290-13920132 REVERSE	SLAC1 homologue 2	S-type anion channel SLAH2
Csa12g022730		-1.32724	0.0112524	-2.50922		2.22	0.05	4.66		AT4G27940	34.9	transport.metabolite transporters at the mitochondrial membrane	Symbols: ATMTM1, MTM1 | mitochondrial substrate carrier family protein | chr4:13904474-13907245 FORWARD	manganese tracking factor for mitochondrial SOD2	mitochondrial carrier MTM1
Csa04g034060		-1.80316	0.0104671	-3.48984		2.93	0.04	7.61		AT3G48850	34.9	transport.metabolite transporters at the mitochondrial membrane	mitochondrial phosphate transporter, putative | chr3:18114526-18116499 REVERSE	phosphate transporter 3	mitochondrial phosphate carrier mitochondrial
Csa09g051050		-1.83611	0.000634245	-3.57046		5.29	0.02	39.17		AT3G48850	34.9	transport.metabolite transporters at the mitochondrial membrane	mitochondrial phosphate transporter, putative | chr3:18114526-18116499 REVERSE	phosphate transporter 3	mitochondrial phosphate carrier mitochondrial
Csa11g024700		-1.53959	0.0101114	-2.90711		4.46	0.02	22		AT4G21680	34.13	transport.peptides and oligopeptides	proton-dependent oligopeptide transport (POT) family protein | chr4:11517353-11519765 REVERSE	NITRATE TRANSPORTER 1.8	NRT1 PTR FAMILY
Csa20g001950		-1.7537	0.0482594	-3.37222						AT5G01180	34.13	transport.peptides and oligopeptides	Symbols: PTR5, ATPTR5 | PTR5 (PEPTIDE TRANSPORTER 5); dipeptide transporter/ transporter | chr5:61017-63848 REVERSE	peptide transporter 5	NRT1 PTR FAMILY
Csa18g036150		-2.37326	0.0509426	-5.18112		-4.51	0.02	-22.71		AT5G62730	34.13	transport.peptides and oligopeptides	proton-dependent oligopeptide transport (POT) family protein | chr5:25197494-25200033 FORWARD	Major facilitator superfamily protein	Major facilitator superfamily protein
Csa06g040630		1.47087	0.0326061	2.77189						AT2G37900	34.13	transport.peptides and oligopeptides	proton-dependent oligopeptide transport (POT) family protein | chr2:15864396-15866408 REVERSE	Major facilitator superfamily protein	NRT1 PTR FAMILY -like
Csa20g078090		-2.09647	0.045699	-4.27662		3.83	0.04	14.18		AT5G46040	34.13	transport.peptides and oligopeptides	proton-dependent oligopeptide transport (POT) family protein | chr5:18671397-18673551 REVERSE	peptide transporter 3	NRT1 PTR FAMILY
Csa19g018410		-1.11587	0.000971726	-2.16726						AT3G13100	34.16	transport.ABC transporters and multidrug resistance systems	Symbols: ATMRP7 | ATMRP7; ATPase, coupled to transmembrane movement of substances | chr3:4208735-4214173 REVERSE	multidrug resistance-associated protein 7	ABC transporter C family member 7	EC:3.6.1.3;EC:3.6.3.44;EC:3.6.1.15	Adenosinetriphosphatase;Xenobiotic-transporting ATPase;Nucleoside-triphosphate phosphatase
Csa03g002550		-1.59396	0.0321261	-3.01877						AT1G02520	34.16	transport.ABC transporters and multidrug resistance systems	Symbols: PGP11 | PGP11 (P-GLYCOPROTEIN 11); ATPase, coupled to transmembrane movement of substances | chr1:524134-528745 FORWARD	P-glycoprotein 11	ABC transporter B family member 11	EC:3.6.1.3;EC:3.6.1.15	Adenosinetriphosphatase;Nucleoside-triphosphate phosphatase
Csa06g053520		-1.74428	0.0041814	-3.35028		3.7	0.03	13.01		AT2G47000	34.16	transport.ABC transporters and multidrug resistance systems	Symbols: MDR4, PGP4, ABCB4, ATPGP4 | ABCB4 (ATP BINDING CASSETTE SUBFAMILY B4); ATPase, coupled to transmembrane movement of substances / xenobiotic-transporting ATPase | chr2:19309868-19314750 REVERSE	ATP binding cassette subfamily B4	ABC transporter B family member 4	EC:3.6.1.3;EC:3.6.3.44;EC:3.6.1.15	Adenosinetriphosphatase;Xenobiotic-transporting ATPase;Nucleoside-triphosphate phosphatase
Csa17g021110		-1.22838	0.00692836	-2.34303		2.02	0.04	4.06		AT1G15520	34.16	transport.ABC transporters and multidrug resistance systems	Symbols: PDR12, ATPDR12 | PDR12 (PLEIOTROPIC DRUG RESISTANCE 12); ATPase, coupled to transmembrane movement of substances | chr1:5331858-5338326 REVERSE	pleiotropic drug resistance 12	ABC transporter G family member 40	EC:3.6.1.3;EC:3.6.1.15	Adenosinetriphosphatase;Nucleoside-triphosphate phosphatase
Csa14g002570		-2.93418	1.31981e-05	-7.64323		3.16	0.03	8.96		AT1G02520	34.16	transport.ABC transporters and multidrug resistance systems	Symbols: PGP11 | PGP11 (P-GLYCOPROTEIN 11); ATPase, coupled to transmembrane movement of substances | chr1:524134-528745 FORWARD	P-glycoprotein 11	ABC transporter B family member 11	EC:3.6.1.3;EC:3.6.1.15	Adenosinetriphosphatase;Nucleoside-triphosphate phosphatase
Csa16g017450		-2.01236	0.00375266	-4.03443		5.59	0.02	48.05		AT1G59870	34.16	transport.ABC transporters and multidrug resistance systems	Symbols: PEN3, PDR8, ATPDR8 | PEN3 (PENETRATION 3); ATPase, coupled to transmembrane movement of substances / cadmium ion transmembrane transporter | chr1:22034506-22040038 FORWARD	ABC-2 and Plant PDR ABC-type transporter family protein	ABC transporter G family member 36	EC:3.6.1.3;EC:3.6.1.15	Adenosinetriphosphatase;Nucleoside-triphosphate phosphatase
Csa05g002120		-1.49548	0.00708012	-2.81958		3.4	0.03	10.55		AT2G47000	34.16	transport.ABC transporters and multidrug resistance systems	Symbols: MDR4, PGP4, ABCB4, ATPGP4 | ABCB4 (ATP BINDING CASSETTE SUBFAMILY B4); ATPase, coupled to transmembrane movement of substances / xenobiotic-transporting ATPase | chr2:19309868-19314750 REVERSE	ATP binding cassette subfamily B4	ABC transporter B family member 4	EC:3.6.1.3;EC:3.6.3.44;EC:3.6.1.15	Adenosinetriphosphatase;Xenobiotic-transporting ATPase;Nucleoside-triphosphate phosphatase
Csa18g022950		1.63544	0.00225176	3.10683		3.43	0.04	10.75		AT5G52050	34.16	transport.ABC transporters and multidrug resistance systems	MATE efflux protein-related | chr5:21138862-21140643 FORWARD	MATE efflux family protein	MATE efflux family 5-like
Csa13g056200		-0.963499	0.0110232	-1.95003						AT4G01010	34.22	transport.cyclic nucleotide or calcium regulated channels	Symbols: ATCNGC13, CNGC13 | ATCNGC13; calmodulin binding / cyclic nucleotide binding / ion channel | chr4:434569-437242 REVERSE	cyclic nucleotide-gated channel 13	cyclic nucleotide-gated ion channel 13
Csa14g001800		-1.56288	0.00115102	-2.95444						AT1G01340	34.22	transport.cyclic nucleotide or calcium regulated channels	Symbols: ATCNGC10, CNGC10, ACBK1 | ATCNGC10 (CYCLIC NUCLEOTIDE GATED CHANNEL 10); calmodulin binding / cyclic nucleotide binding / ion channel | chr1:132328-135322 REVERSE	cyclic nucleotide gated channel 10	cyclic nucleotide-gated ion channel 13
Csa08g053360		-1.07034	0.0270286	-2.09993		2.68	0.03	6.42		AT4G01010	34.22	transport.cyclic nucleotide or calcium regulated channels	Symbols: ATCNGC13, CNGC13 | ATCNGC13; calmodulin binding / cyclic nucleotide binding / ion channel | chr4:434569-437242 REVERSE	cyclic nucleotide-gated channel 13	cyclic nucleotide-gated ion channel 13
Csa03g026400		-1.48178	0.0126956	-2.79293						AT1G22530	34.99	transport.misc	Symbols: PATL2 | PATL2 (PATELLIN 2); transporter | chr1:7955493-7958442 REVERSE	PATELLIN 2	PATELLIN 2
Csa07g016760		-2.29089	0.000152817	-4.89359						AT1G60030	34.99	transport.misc	Symbols: ATNAT7, NAT7 | xanthine/uracil permease family protein | chr1:22113841-22116845 REVERSE	nucleobase-ascorbate transporter 7	nucleobase-ascorbate transporter 7
Csa11g024350		-5.92375	0.000193418	-60.7054						AT4G21903	34.99	transport.misc	antiporter/ drug transporter | chr4:11621169-11623738 REVERSE	MATE efflux family protein	mate efflux family
Csa11g084520		-1.34239	7.72685e-06	-2.53572						AT5G52750	34.99	transport.misc	Heavy metal transport/detoxification superfamily protein	Heavy metal transport/detoxification superfamily protein	Heavy metal transport detoxification superfamily
Csa18g034180		-1.27339	1.89517e-05	-2.41729						AT5G60800	34.99	transport.misc	heavy-metal-associated domain-containing protein | chr5:24460887-24462536 REVERSE	Heavy metal transport/detoxification superfamily protein	Heavy metal transport detoxification superfamily
Csa02g067760		-1.58556	5.4247e-09	-3.00124						AT5G60800	34.99	transport.misc	heavy-metal-associated domain-containing protein | chr5:24460887-24462536 REVERSE	Heavy metal transport/detoxification superfamily protein	Heavy metal transport detoxification superfamily
Csa11g094660		-1.87766	5.9931e-10	-3.67479						AT5G60800	34.99	transport.misc	heavy-metal-associated domain-containing protein | chr5:24460887-24462536 REVERSE	Heavy metal transport/detoxification superfamily protein	Heavy metal transport detoxification superfamily
Csa18g023670		-1.30934	0.00172564	-2.47828		2.18	0.04	4.53		AT5G52750	34.99	transport.misc	Heavy metal transport/detoxification superfamily protein	Heavy metal transport/detoxification superfamily protein	Heavy metal transport detoxification superfamily
Csa17g020430		-1.75594	2.92931e-05	-3.37747						AT1G14870	35.1	not assigned.no ontology	FUNCTIONS IN: molecular_function unknown; INVOLVED IN: response to oxidative stress; LOCATED IN: plasma membrane; EXPRESSED IN: callus; CONTAINS InterPro DOMAIN/s: EGF-type aspartate/asparagine hydroxylation conserved site (InterPro:IPR000152), Protein of unknown function Cys-rich (InterPro:IPR006461); BEST Arabidopsis thaliana protein match is: unknown protein (TAIR:AT5G35525.1); Has 492 Blast h…	PLANT CADMIUM RESISTANCE 2	PLANT CADMIUM RESISTANCE 2
Csa03g018670		-2.35911	5.83659e-06	-5.13055						AT1G14870	35.1	not assigned.no ontology	FUNCTIONS IN: molecular_function unknown; INVOLVED IN: response to oxidative stress; LOCATED IN: plasma membrane; EXPRESSED IN: callus; CONTAINS InterPro DOMAIN/s: EGF-type aspartate/asparagine hydroxylation conserved site (InterPro:IPR000152), Protein of unknown function Cys-rich (InterPro:IPR006461); BEST Arabidopsis thaliana protein match is: unknown protein (TAIR:AT5G35525.1); Has 492 Blast h…	PLANT CADMIUM RESISTANCE 2	PLANT CADMIUM RESISTANCE 2
Csa05g052030		-2.19251	0.0204181	-4.571						AT1G59590	35.1	not assigned.no ontology	Symbols: ZCF37 | ZCF37 | chr1:21887752-21888792 FORWARD	ZCF37	PREDICTED: uncharacterized protein LOC104787203
Csa07g017520		-3.28663	6.3296e-05	-9.75829						AT1G59590	35.1	not assigned.no ontology	Symbols: ZCF37 | ZCF37 | chr1:21887752-21888792 FORWARD	ZCF37	PREDICTED: uncharacterized protein LOC104700807
Csa06g047060		-0.984062	0.00186245	-1.97803						AT2G41180	35.1	not assigned.no ontology	sigA-binding protein-related | chr2:17165191-17166025 FORWARD	VQ motif-containing protein	sigma factor binding chloroplastic-like
Csa05g011480		-0.996339	0.039355	-1.99493						AT2G41180	35.1	not assigned.no ontology	sigA-binding protein-related | chr2:17165191-17166025 FORWARD	VQ motif-containing protein	sigma factor binding chloroplastic-like
Csa06g052240		-2.66258	4.46792e-05	-6.33165						AT2G45760	35.1	not assigned.no ontology	Symbols: BAP2, BAL | BAP2 (BON ASSOCIATION PROTEIN 2) | chr2:18847007-18847821 REVERSE	BON association protein 2	BON1-associated 2
Csa15g001190		-1.94184	2.45983e-08	-3.84195						AT3G01290	35.1	not assigned.no ontology	band 7 family protein | chr3:88054-89422 REVERSE	SPFH/Band 7/PHB domain-containing membrane-associated protein family	hypersensitive-induced response 3
Csa01g001210		-2.14854	0.000634245	-4.43379						AT3G01290	35.1	not assigned.no ontology	band 7 family protein | chr3:88054-89422 REVERSE	SPFH/Band 7/PHB domain-containing membrane-associated protein family	hypersensitive-induced response 3
Csa01g008210		-1.93458	0.0267743	-3.82267						AT3G07195	35.1	not assigned.no ontology	proline-rich family protein | chr3:2288892-2290505 FORWARD	RPM1-interacting protein 4 (RIN4) family protein	RPM1-interacting 4
Csa08g043920		-3.3542	0.0471853	-10.2262						AT4G11655	35.1	not assigned.no ontology	transmembrane protein, putative | chr4:7038585-7039923 FORWARD	Uncharacterised protein family (UPF0497)	CASP 4A4
Csa20g002300		-1.07699	0.000243126	-2.10963						AT5G02230	35.1	not assigned.no ontology	haloacid dehalogenase-like hydrolase family protein | chr5:448105-450654 FORWARD	Haloacid dehalogenase-like hydrolase (HAD) superfamily protein	Haloacid dehalogenase-like hydrolase (HAD) superfamily
Csa18g014800		-1.65319	0.0168136	-3.14529						AT5G48657	35.1	not assigned.no ontology	defense protein-related | chr5:19733917-19735489 REVERSE	defense protein-related	defense
Csa02g048950		-2.67596	0.000349766	-6.39065						AT5G52730	35.1	not assigned.no ontology	heavy-metal-associated domain-containing protein | chr5:21380174-21380865 FORWARD	Copper transport protein family	Copper transport family
Csa18g023660		-1.30232	0.0429464	-2.46625						AT5G52740	35.1	not assigned.no ontology	heavy-metal-associated domain-containing protein | chr5:21382530-21383180 FORWARD	Copper transport protein family	Copper transport family
Csa02g065100		-2.55048	0.00315481	-5.8583						AT5G59390	35.1	not assigned.no ontology	XH/XS domain-containing protein | chr5:23954934-23957151 FORWARD	XH/XS domain-containing protein	XH XS domain-containing
Csa04g016470		-1.45867	0.0489757	-2.74854		-2.31	0.03	-4.96		AT3G28300	35.1	not assigned.no ontology	Symbols: AT14A | AT14A | chr3:10565737-10567600 FORWARD	Protein of unknown function (DUF677)	UPF0496 At3g28270-like
Csa06g009480		-1.77831	0.00602288	-3.43025		-2.3	0.03	-4.92		AT3G28300	35.1	not assigned.no ontology	Symbols: AT14A | AT14A | chr3:10565737-10567600 FORWARD	Protein of unknown function (DUF677)	UPF0496 At3g28270-like
Csa04g062750		1.69769	0.0490898	3.24381						AT2G44880	35.1.5	not assigned.no ontology.pentatricopeptide (PPR) repeat-containing protein	pentatricopeptide (PPR) repeat-containing protein | chr2:18505239-18506906 FORWARD	Pentatricopeptide repeat (PPR-like) superfamily protein	Pentatricopeptide repeat (PPR-like) superfamily
Csa17g020440		-2.90794	0.000175317	-7.50547		5.49	0.03	45.05		AT1G14880	35.1	not assigned.no ontology	unknown protein | chr1:5132535-5133716 REVERSE	PLANT CADMIUM RESISTANCE 2	PLANT CADMIUM RESISTANCE 2
Csa14g018040		-3.45751	4.94426e-05	-10.9853		5.67	0.03	51.02		AT1G14880	35.1	not assigned.no ontology	unknown protein | chr1:5132535-5133716 REVERSE	PLANT CADMIUM RESISTANCE 2	PLANT CADMIUM RESISTANCE 2
Csa03g059220		-3.08234	0.000477748	-8.46986		3.91	0.04	15.04		AT1G52200	35.1	not assigned.no ontology	unknown protein | chr1:19442068-19443529 REVERSE	PLAC8 family protein	PLANT CADMIUM RESISTANCE 8
Csa14g060450		-5.22647	0.00723371	-37.4391		5.35	0.03	40.7		AT1G52200	35.1	not assigned.no ontology	unknown protein | chr1:19442068-19443529 REVERSE	PLAC8 family protein	PLANT CADMIUM RESISTANCE 8
Csa05g048580		-1.71595	0.0147894	-3.28512		3.99	0.02	15.87		AT1G59870	35.1	not assigned.no ontology	FUNCTIONS IN: molecular_function unknown; INVOLVED IN: response to oxidative stress; LOCATED IN: plasma membrane; EXPRESSED IN: callus; CONTAINS InterPro DOMAIN/s: EGF-type aspartate/asparagine hydroxylation conserved site (InterPro:IPR000152), Protein of unknown function Cys-rich (InterPro:IPR006461); BEST Arabidopsis thaliana protein match is: unknown protein (TAIR:AT5G35525.1); Has 492 Blast h…	ABC-2 and Plant PDR ABC-type transporter family protein	ABC transporter G family member 36	EC:3.6.1.3;EC:3.6.1.15	Adenosinetriphosphatase;Nucleoside-triphosphate phosphatase
Csa16g032020		-1.58202	0.0327011	-2.99388		5.22	0.03	37.2		AT1G70440	35.1	not assigned.no ontology	Symbols: SRO3 | SRO3 (SIMILAR TO RCD ONE 3); NAD+ ADP-ribosyltransferase | chr1:26548952-26550520 REVERSE	similar to RCD one 3	probable inactive poly [ADP-ribose] polymerase SRO3	EC:2.4.2.30	NAD(+) ADP-ribosyltransferase
Csa09g078100		-7.80476	6.53229e-08	-223.597		6.07	0.03	67.07		AT1G73570	35.1	not assigned.no ontology	suppressor of lin-12-like protein-related / sel-1 protein-related | chr1:27650992-27653942 FORWARD	HCP-like superfamily protein	ERAD-associated E3 ubiquitin- ligase component HRD3A
Csa05g003450		-6.14415	1.54631e-13	-70.7252		6.41	0.02	85.3		AT2G45760	35.1	not assigned.no ontology	Symbols: BAP2, BAL | BAP2 (BON ASSOCIATION PROTEIN 2) | chr2:18847007-18847821 REVERSE	BON association protein 2	BON1-associated 2
Csa19g003290		-4.59882	3.35688e-05	-24.2316		4.98	0.04	31.64		AT3G01290	35.1	not assigned.no ontology	band 7 family protein | chr3:88054-89422 REVERSE	SPFH/Band 7/PHB domain-containing membrane-associated protein family	hypersensitive-induced response 3
Csa12g056970		-4.20405	3.69411e-06	-18.4308		3.12	0.05	8.71		AT4G14730	35.1	not assigned.no ontology	transmembrane protein-related | chr4:8448549-8450073 FORWARD	Bax inhibitor-1 family protein	BI1
Csa12g039380		-2.1417	0.000391186	-4.4128		8.62	0.02	394.52		AT4G20000	35.1	not assigned.no ontology	VQ motif-containing protein | chr4:10838310-10839142 FORWARD	VQ motif-containing protein	VQ motif-containing
Csa10g023180		-3.01156	0.000231285	-8.06437		6.61	0.02	97.36		AT4G20000	35.1	not assigned.no ontology	VQ motif-containing protein | chr4:10838310-10839142 FORWARD	VQ motif-containing protein	VQ motif-containing
Csa11g026230		-4.06911	1.27794e-06	-16.7851		8.09	0.02	271.69		AT4G20000	35.1	not assigned.no ontology	VQ motif-containing protein | chr4:10838310-10839142 FORWARD	VQ motif-containing protein	VQ motif-containing
Csa13g002100		-1.24539	0.0109766	-2.37083		2.38	0.05	5.2		AT5G02230	35.1	not assigned.no ontology	haloacid dehalogenase-like hydrolase family protein | chr5:448105-450654 FORWARD	Haloacid dehalogenase-like hydrolase (HAD) superfamily protein	Haloacid dehalogenase-like hydrolase (HAD) superfamily
Csa11g070060		-1.62058	0.00371846	-3.07498		7.23	0.02	149.7		AT5G44578	35.1	not assigned.no ontology	unknown protein | chr5:17977177-17978638 FORWARD	unknown protein	PREDICTED: uncharacterized protein LOC104724979
Csa11g093220		-2.62844	2.66079e-05	-6.18355		3.21	0.03	9.27		AT5G59390	35.1	not assigned.no ontology	XH/XS domain-containing protein | chr5:23954934-23957151 FORWARD	XH/XS domain-containing protein	XH XS domain-containing
Csa07g037510		1.23693	0.0179928	2.35697		5.71	0.02	52.5		AT1G70640	35.1	not assigned.no ontology	octicosapeptide/Phox/Bem1p (PB1) domain-containing protein | chr1:26636255-26637127 FORWARD	octicosapeptide/Phox/Bem1p (PB1) domain-containing protein	octicosapeptide Phox Bem1p (PB1) domain-containing
Csa16g032240		1.06265	0.0407393	2.08877		5.15	0.02	35.59		AT1G70640	35.1	not assigned.no ontology	octicosapeptide/Phox/Bem1p (PB1) domain-containing protein | chr1:26636255-26637127 FORWARD	octicosapeptide/Phox/Bem1p (PB1) domain-containing protein	octicosapeptide Phox Bem1p (PB1) domain-containing
Csa17g024640		1.02296	0.0361816	2.03209		4.02	0.03	16.26		AT1G18830	35.1	not assigned.no ontology	transducin family protein / WD-40 repeat family protein | chr1:6489309-6494218 FORWARD	Transducin/WD40 repeat-like superfamily protein	Transducin WD40 repeat-like superfamily
Csa08g001800		-2.12375	0.000350301	-4.35824						AT4G00700	35.1.19	not assigned.no ontology.C2 domain-containing protein	C2 domain-containing protein | chr4:286051-289514 FORWARD	C2 calcium/lipid-binding plant phosphoribosyltransferase family protein	FT-interacting 1-like
Csa13g056720		-2.06832	1.0658e-07	-4.19397		2.36	0.04	5.13		AT4G00700	35.1.19	not assigned.no ontology.C2 domain-containing protein	C2 domain-containing protein | chr4:286051-289514 FORWARD	C2 calcium/lipid-binding plant phosphoribosyltransferase family protein	FT-interacting 1-like
Csa06g050730		-2.22427	0.00201944	-4.67274						AT2G44400	35.1.26	not assigned.no ontology.DC1 domain containing protein	DC1 domain-containing protein | chr2:18327096-18327536 FORWARD	Cysteine/Histidine-rich C1 domain family protein	Cysteine Histidine-rich C1 domain family
Csa01g038020		-0.990884	0.00863471	-1.9874		2.11	0.04	4.33		AT2G05530	35.1.40	not assigned.no ontology.glycine rich proteins	glycine-rich protein | chr2:2029712-2030544 FORWARD	glycine-rich protein 3	---NA---
Csa12g003470		-1.51552	0.0153745	-2.85902		3.56	0.03	11.81		AT4G37900	35.1.40	not assigned.no ontology.glycine rich proteins	glycine-rich protein | chr4:17821737-17824627 REVERSE	Protein of unknown function (duplicated DUF1399)	glycine-rich domain-containing 2-like
Csa03g010530		-2.84364	0.00152942	-7.17831		4.96	0.03	31.22		AT1G07135	35.1.40	not assigned.no ontology.glycine rich proteins	glycine-rich protein | chr1:2189928-2190659 REVERSE	Putative Protein	PREDICTED: uncharacterized protein LOC104765183
Csa17g010520		-3.89089	0.00415496	-14.8346		5.96	0.02	62.18		AT1G07135	35.1.40	not assigned.no ontology.glycine rich proteins	glycine-rich protein | chr1:2189928-2190659 REVERSE	Putative Protein	PREDICTED: uncharacterized protein LOC104754879
Csa14g014950		-1.03916	0.0307632	-2.05503						AT1G12080	35.2	not assigned.unknown	unknown protein | chr1:4084162-4085045 FORWARD	Putative Protein	---NA---
Csa17g018820		-1.21898	0.000589469	-2.32782						AT1G13520	35.2	not assigned.unknown	unknown protein | chr1:4631778-4633248 REVERSE	Protein of unknown function (DUF1262)	PREDICTED: uncharacterized protein LOC104755632
Csa17g025180		-1.2605	0.0112193	-2.3958						AT1G19380	35.2	not assigned.unknown	unknown protein | chr1:6698058-6698824 FORWARD	Protein of unknown function (DUF1195)	PREDICTED: uncharacterized protein LOC104756282
Csa17g030960		-1.16265	0.0359104	-2.23868						AT1G23840	35.2	not assigned.unknown	unknown protein | chr1:8424297-8425376 REVERSE	unknown protein	At1g23840 F5O8_37
Csa17g035110		-1.55214	0.0275217	-2.93251						AT1G25400	35.2	not assigned.unknown	unknown protein | chr1:8911130-8912398 REVERSE	unknown protein	PREDICTED: uncharacterized protein LOC104756962
Csa14g034020		-1.87442	0.0309668	-3.66654						AT1G25400	35.2	not assigned.unknown	unknown protein | chr1:8911130-8912398 REVERSE	unknown protein	PREDICTED: uncharacterized protein LOC104741272
Csa03g029710		-2.42916	8.64704e-05	-5.38582						AT1G25400	35.2	not assigned.unknown	unknown protein | chr1:8911130-8912398 REVERSE	unknown protein	PREDICTED: uncharacterized protein LOC104776704
Csa03g033160		-1.20481	0.0242975	-2.30506						AT1G29980	35.2	not assigned.unknown	INVOLVED IN: biological_process unknown; LOCATED IN: plasma membrane, anchored to membrane; EXPRESSED IN: 24 plant structures; EXPRESSED DURING: 13 growth stages; CONTAINS InterPro DOMAIN/s: Protein of unknown function DUF642 (InterPro:IPR006946), Galactose-binding like (InterPro:IPR008979); BEST Arabidopsis thaliana protein match is: unknown protein (TAIR:AT2G34510.1); Has 180 Blast hits to 163 …	Protein of unknown function	PREDICTED: uncharacterized protein LOC104777028
Csa03g038790		-3.43558	0.000232415	-10.8197						AT1G35210	35.2	not assigned.unknown	unknown protein | chr1:12896652-12897402 REVERSE	unknown protein	PREDICTED: uncharacterized protein LOC104777450
Csa17g092270		-1.93426	0.000155606	-3.82181						AT1G52315	35.2	not assigned.unknown	unknown protein | chr1:19481188-19482674 FORWARD	Regulator of Vps4 activity in the MVB pathway protein	Regulator of Vps4 activity in the MVB pathway
Csa03g059320		-2.15708	0.024814	-4.46013						AT1G52315	35.2	not assigned.unknown	unknown protein | chr1:19481188-19482674 FORWARD	Regulator of Vps4 activity in the MVB pathway protein	Regulator of Vps4 activity in the MVB pathway
Csa07g029330		-1.187	7.82255e-05	-2.27679						AT1G65490	35.2	not assigned.unknown	unknown protein | chr1:24354771-24355351 FORWARD	unknown protein	transmembrane
Csa16g028420		-1.84846	0.0489757	-3.60116						AT1G68390	35.2	not assigned.unknown	unknown protein | chr1:25642734-25645607 FORWARD	Core-2/I-branching beta-1	Core-2 I-branching beta-1,6-N-acetylglucosaminyltransferase family
Csa07g036670		-1.32692	0.0469264	-2.50867						AT1G69890	35.2	not assigned.unknown	FUNCTIONS IN: molecular_function unknown; INVOLVED IN: biological_process unknown; EXPRESSED IN: 21 plant structures; EXPRESSED DURING: 13 growth stages; CONTAINS InterPro DOMAIN/s: Protein of unknown function DUF569 (InterPro:IPR007679), Actin_cross-linking (InterPro:IPR008999); BEST Arabidopsis thaliana protein match is: unknown protein (TAIR:AT1G27100.1); Has 121 Blast hits to 109 proteins in …	Protein of unknown function (DUF569)	actin cross-linking (DUF569)
Csa17g032360		-1.32665	0.0117286	-2.5082						at1g69890	35.2	not assigned.unknown	FUNCTIONS IN: molecular_function unknown; INVOLVED IN: biological_process unknown; EXPRESSED IN: 21 plant structures; EXPRESSED DURING: 13 growth stages; CONTAINS InterPro DOMAIN/s: Protein of unknown function DUF569 (InterPro:IPR007679), Actin_cross-linking (InterPro:IPR008999); BEST Arabidopsis thaliana protein match is: unknown protein (TAIR:AT1G27100.1); Has 121 Blast hits to 109 proteins in …	actin cross-linking protein (DUF569);(	metalloendo ase 3-MMP	EC:3.4.24	Acting on peptide bonds (peptidases)
Csa16g031480		-2.15061	5.42271e-05	-4.44015						AT1G69900	35.2	not assigned.unknown	FUNCTIONS IN: molecular_function unknown; INVOLVED IN: biological_process unknown; LOCATED IN: cellular_component unknown; CONTAINS InterPro DOMAIN/s: Protein of unknown function DUF569 (InterPro:IPR007679), Actin_cross-linking (InterPro:IPR008999); BEST Arabidopsis thaliana protein match is: unknown protein (TAIR:AT1G27100.1); Has 142 Blast hits to 77 proteins in 8 species: Archae - 0; Bacteria …	Actin cross-linking protein	Actin cross-linking
Csa09g071680		-1.1303	0.00556546	-2.18905						AT1G70420	35.2	not assigned.unknown	unknown protein | chr1:26539574-26540762 REVERSE	Protein of unknown function (DUF1645)	DNA ligase (DUF1645)
Csa15g079390		-2.63592	0.0284696	-6.2157						AT2G18680	35.2	not assigned.unknown	unknown protein | chr2:8094780-8095779 FORWARD	unknown protein	PREDICTED: uncharacterized protein LOC104747714
Csa07g053710		-1.43025	0.0318239	-2.69494						AT2G23690	35.2	not assigned.unknown	unknown protein | chr2:10072277-10075969 FORWARD	unknown protein	HTH-type transcriptional regulator
Csa05g030570		-1.20481	0.0014878	-2.30507						AT2G30930	35.2	not assigned.unknown	unknown protein | chr2:13162369-13163398 FORWARD	unknown protein	PREDICTED: uncharacterized protein LOC104786537
Csa06g037690		-3.34179	0.046403	-10.1386						AT2G35200	35.2	not assigned.unknown	unknown protein | chr2:14833848-14834624 FORWARD	unknown protein	DUF740 family
Csa06g050580		-3.34385	6.77608e-06	-10.1531						AT2G44240	35.2	not assigned.unknown	unknown protein | chr2:18289824-18292345 FORWARD	Protein of Unknown Function (DUF239)	NEP-interacting (DUF239)
Csa15g017210		-1.2739	0.000766731	-2.41815						AT3G13175	35.2	not assigned.unknown	unknown protein | chr3:4235126-4235724 REVERSE	unknown protein	PREDICTED: uncharacterized protein LOC104745555
Csa04g036510		-2.95854	0.000375707	-7.77339						AT3G50800	35.2	not assigned.unknown	unknown protein | chr3:18882304-18882999 REVERSE	unknown protein	PREDICTED: uncharacterized protein LOC104780905
Csa04g038950		-1.21959	0.0119504	-2.32881						AT3G53010	35.2	not assigned.unknown	FUNCTIONS IN: molecular_function unknown; INVOLVED IN: biological_process unknown; LOCATED IN: endomembrane system; CONTAINS InterPro DOMAIN/s: Protein of unknown function DUF303, acetylesterase putative (InterPro:IPR005181); BEST Arabidopsis thaliana protein match is: hydrolase (TAIR:AT4G34215.2); Has 199 Blast hits to 199 proteins in 58 species: Archae - 0; Bacteria - 119; Metazoa - 0; Fungi - …	Domain of unknown function (DUF303)	probable carbohydrate esterase At4g34215
Csa04g040640		-1.90765	0.0224432	-3.75198						AT3G54530	35.2	not assigned.unknown	unknown protein | chr3:20186145-20187585 REVERSE	unknown protein	PREDICTED: uncharacterized protein LOC104781320
Csa06g033740		-0.96903	0.0089447	-1.95752						AT3G57930	35.2	not assigned.unknown	unknown protein | chr3:21447109-21448690 REVERSE	unknown protein	rho GTPase-activating gacO
Csa16g004480		-2.37229	0.000122546	-5.17763						AT3G60420	35.2	not assigned.unknown	LOCATED IN: cellular_component unknown; EXPRESSED IN: 17 plant structures; EXPRESSED DURING: 10 growth stages; CONTAINS InterPro DOMAIN/s: Phosphoglycerate mutase (InterPro:IPR013078); BEST Arabidopsis thaliana protein match is: unknown protein (TAIR:AT3G60450.1); Has 196 Blast hits to 165 proteins in 65 species: Archae - 0; Bacteria - 41; Metazoa - 2; Fungi - 34; Plants - 58; Viruses - 0; Other …	Phosphoglycerate mutase family protein	phosphoglycerate mutase family
Csa07g004630		-2.419	9.51975e-08	-5.34801						AT3G60420	35.2	not assigned.unknown	LOCATED IN: cellular_component unknown; EXPRESSED IN: 17 plant structures; EXPRESSED DURING: 10 growth stages; CONTAINS InterPro DOMAIN/s: Phosphoglycerate mutase (InterPro:IPR013078); BEST Arabidopsis thaliana protein match is: unknown protein (TAIR:AT3G60450.1); Has 196 Blast hits to 165 proteins in 65 species: Archae - 0; Bacteria - 41; Metazoa - 2; Fungi - 34; Plants - 58; Viruses - 0; Other …	Phosphoglycerate mutase family protein	phosphoglycerate mutase family
Csa05g092210		-2.87652	2.23097e-11	-7.34376						AT3G60440	35.2	not assigned.unknown	LOCATED IN: chloroplast; EXPRESSED IN: 19 plant structures; EXPRESSED DURING: 13 growth stages; CONTAINS InterPro DOMAIN/s: Phosphoglycerate mutase (InterPro:IPR013078), PRIB5 (InterPro:IPR012398); BEST Arabidopsis thaliana protein match is: unknown protein (TAIR:AT3G60450.1); Has 180 Blast hits to 178 proteins in 74 species: Archae - 0; Bacteria - 37; Metazoa - 8; Fungi - 48; Plants - 35; Viruse…	Phosphoglycerate mutase family protein	phosphoglycerate mutase family
Csa08g037420		-1.37534	0.00840031	-2.59429						AT4G09640	35.2	not assigned.unknown	FUNCTIONS IN: molecular_function unknown; INVOLVED IN: biological_process unknown; LOCATED IN: cellular_component unknown; EXPRESSED IN: 22 plant structures; EXPRESSED DURING: 13 growth stages; CONTAINS InterPro DOMAIN/s: Protein of unknown function DUF803 (InterPro:IPR008521); BEST Arabidopsis thaliana protein match is: permease-related (TAIR:AT1G34470.1); Has 864 Blast hits to 850 proteins in 1…	Protein of unknown function (DUF803)	magnesium (DUF803)
Csa10g026640		-1.61011	0.000956808	-3.05274						AT4G18540	35.2	not assigned.unknown	unknown protein | chr4:10221203-10223028 REVERSE	unknown protein	hypothetical protein CARUB_v10004475mg
Csa11g029880		-2.15208	0.0252141	-4.44467						AT4G18540	35.2	not assigned.unknown	unknown protein | chr4:10221203-10223028 REVERSE	unknown protein	hypothetical protein CARUB_v10004475mg
Csa11g027930		-1.85307	0.00245409	-3.61269						AT4G19430	35.2	not assigned.unknown	unknown protein | chr4:10598445-10599151 REVERSE	unknown protein	PREDICTED: uncharacterized protein LOC104723104
Csa11g010780		-1.02646	0.000690595	-2.03702						AT4G32480	35.2	not assigned.unknown	unknown protein | chr4:15676404-15677973 FORWARD	Protein of unknown function (DUF506)	sugar phosphate (DUF506)
Csa13g007170		-1.94463	0.000360803	-3.84939						AT5G05190	35.2	not assigned.unknown	unknown protein | chr5:1541521-1544137 FORWARD	Protein of unknown function (DUF3133)	ENHANCED DISEASE RESISTANCE 4
Csa20g016370		-0.959188	0.0467298	-1.94422						AT5G11000	35.2	not assigned.unknown	unknown protein | chr5:3479029-3480425 REVERSE	Plant protein of unknown function (DUF868)	AT5g11000 T30N20_270
Csa13g017560		-1.56025	0.020495	-2.94904						AT5G14730	35.2	not assigned.unknown	unknown protein | chr5:4756218-4757657 FORWARD	unknown protein	PREDICTED: uncharacterized protein LOC104735492
Csa11g037170		-2.24	0.0499292	-4.72396						at5g14730	35.2	not assigned.unknown	unknown protein | chr5:4756218-4757657 FORWARD	unknown protein	BI1
Csa13g018980		-1.55033	0.00648477	-2.92884						AT5G16170	35.2	not assigned.unknown	unknown protein | chr5:5277867-5279818 FORWARD	Core-2/I-branching beta-1	Core-2 I-branching beta-1,6-N-acetylglucosaminyltransferase family
Csa20g048520		-2.36904	0.00526444	-5.16596						AT5G25250	35.2	not assigned.unknown	FUNCTIONS IN: molecular_function unknown; INVOLVED IN: biological_process unknown; LOCATED IN: plasma membrane, vacuole; EXPRESSED IN: cultured cell; CONTAINS InterPro DOMAIN/s: Band 7 protein (InterPro:IPR001107); BEST Arabidopsis thaliana protein match is: unknown protein (TAIR:AT5G25260.1); Has 4072 Blast hits to 3210 proteins in 656 species: Archae - 10; Bacteria - 1411; Metazoa - 994; Fungi …	SPFH/Band 7/PHB domain-containing membrane-associated protein family	flotillin 2
Csa08g024330		-1.78529	0.0431565	-3.44689						AT5G26730	35.2	not assigned.unknown(cell wall)	FUNCTIONS IN: molecular_function unknown; INVOLVED IN: biological_process unknown; LOCATED IN: mitochondrion; CONTAINS InterPro DOMAIN/s: FAS1 domain (InterPro:IPR000782); BEST Arabidopsis thaliana protein match is: unknown protein (TAIR:AT5G16920.1); Has 15 Blast hits to 15 proteins in 4 species: Archae - 0; Bacteria - 0; Metazoa - 0; Fungi - 0; Plants - 15; Viruses - 0; Other Eukaryotes - 0 (so…	Fasciclin-like arabinogalactan family protein	Fasciclin-like arabinogalactan family
Csa12g085450		-1.85663	0.0135712	-3.62161						AT5G38310	35.2	not assigned.unknown	unknown protein | chr5:15310405-15311321 REVERSE	unknown protein	PREDICTED: uncharacterized protein LOC104733023
Csa10g049640		-1.08633	0.0467048	-2.12333						AT5G41100	35.2	not assigned.unknown	FUNCTIONS IN: molecular_function unknown; INVOLVED IN: biological_process unknown; LOCATED IN: plasma membrane; EXPRESSED IN: 23 plant structures; EXPRESSED DURING: 13 growth stages; BEST Arabidopsis thaliana protein match is: hydroxyproline-rich glycoprotein family protein (TAIR:AT3G26910.2); Has 1264 Blast hits to 964 proteins in 165 species: Archae - 2; Bacteria - 75; Metazoa - 445; Fungi - 22…	FUNCTIONS IN: molecular_function unknown	hydroxyproline-rich glyco family
Csa11g068490		-2.55903	0.00315738	-5.89311						AT5G44990	35.2	not assigned.unknown	FUNCTIONS IN: molecular_function unknown; INVOLVED IN: biological_process unknown; LOCATED IN: cellular_component unknown; EXPRESSED IN: stem; CONTAINS InterPro DOMAIN/s: Glutathione S-transferase, predicted (InterPro:IPR016639), Glutathione S-transferase, C-terminal-like (InterPro:IPR010987), Glutathione S-transferase/chloride channel, C-terminal (InterPro:IPR017933), Thioredoxin-like fold (Inte…	Glutathione S-transferase family protein	Glutathione S-transferase family
Csa18g003730		-2.52273	0.0496503	-5.74667						AT5G46295	35.2	not assigned.unknown	unknown protein | chr5:18779796-18780205 REVERSE	unknown protein	PREDICTED: uncharacterized protein LOC104760268
Csa02g057360		-2.11666	0.024814	-4.33689						AT5G54970	35.2	not assigned.unknown	unknown protein | chr5:22313210-22313764 FORWARD	unknown protein	PREDICTED: uncharacterized protein LOC104731260
Csa11g104500		-2.99568	0.0182154	-7.9761						AT5G66480	35.2	not assigned.unknown	unknown protein | chr5:26544541-26546986 REVERSE	unknown protein	bacteriophage N4 adsorption B
Csa16g007240		-1.4623	0.0257204	-2.75547		-3.32	0.02	-9.96		AT2G33850	35.2	not assigned.unknown	unknown protein | chr2:14321062-14322049 REVERSE	unknown protein	E6-like isoform X2
Csa15g001480		1.01927	0.0474171	2.0269						AT3G01100	35.2	not assigned.unknown	Symbols: HYP1, ATHYP1 | HYP1 (HYPOTHETICAL PROTEIN 1) | chr3:34719-38529 REVERSE	hypothetical protein 1	CSC1 HYP1
Csa04g065640		1.83074	0.024814	3.5572						AT2G46535	35.2	not assigned.unknown	unknown protein | chr2:19109620-19110497 FORWARD	unknown protein	PREDICTED: uncharacterized protein LOC104783235
Csa10g045470		1.69229	0.00809132	3.23169						AT5G39240	35.2	not assigned.unknown	unknown protein | chr5:15712683-15713003 REVERSE	unknown protein	transcription factor UPBEAT
Csa01g016940		1.40601	0.00400934	2.65003						AT3G14395	35.2	not assigned.unknown	unknown protein | chr3:4810923-4811656 FORWARD	unknown protein	PREDICTED: uncharacterized protein LOC109133262
Csa02g045330		1.23294	0.0460879	2.35045						AT5G52290	35.2	not assigned.unknown	Symbols: SHOC1 | SHOC1 (SHORTAGE IN CHIASMATA 1) | chr5:21230353-21236554 REVERSE	shortage in chiasmata 1	shortage in chiasmata 1
Csa18g023850		1.20646	0.0265142	2.3077						AT5G52900	35.2	not assigned.unknown	unknown protein | chr5:21452442-21453808 REVERSE	unknown protein	probable membrane-associated kinase regulator 6
Csa11g084690		1.15172	0.0448756	2.22179						AT5G52900	35.2	not assigned.unknown	unknown protein | chr5:21452442-21453808 REVERSE	unknown protein	probable membrane-associated kinase regulator 6
Csa09g066180		1.12878	0.0454757	2.18673						AT3G55240	35.2	not assigned.unknown	Overexpression leads to PEL (Pseudo-Etiolation in Light) phenotype. | chr3:20473541-20474763 REVERSE	Plant protein 1589 of unknown function	PREDICTED: uncharacterized protein LOC104712150
Csa08g060430		1.05179	0.00019355	2.0731						AT5G04080	35.2	not assigned.unknown	unknown protein | chr5:1104705-1105388 FORWARD	unknown protein	cysteine-rich TM module stress tolerance
Csa17g014770		-5.49937	3.9261e-13	-45.235		4.15	0.03	17.72		AT1G10880	35.2	not assigned.unknown	unknown protein | chr1:3624035-3627082 REVERSE	Core-2/I-branching beta-1	core-2 I-branching beta-1,6-n-acetylglucosaminyltransferase family
Csa03g014520		-3.25429	0.000251679	-9.542		6.75	0.02	107.46		AT1G10880	35.2	not assigned.unknown	unknown protein | chr1:3624035-3627082 REVERSE	Core-2/I-branching beta-1	core-2 I-branching beta-1,6-n-acetylglucosaminyltransferase family
Csa14g024380		-1.56718	0.0052226	-2.96325		6.1	0.02	68.46		AT1G19020	35.2	not assigned.unknown	unknown protein | chr1:6568073-6568597 FORWARD	unknown protein	CDP-diacylglycerol-glycerol-3-phosphate 3-phosphatidyltransferase
Csa14g025570		-2.25743	0.0135712	-4.78138		3.59	0.05	12.07		AT1G20310	35.2	not assigned.unknown	unknown protein | chr1:7032290-7033208 FORWARD	unknown protein	PREDICTED: uncharacterized protein At1g76070-like
Csa17g030840		-1.24828	0.00341527	-2.37557		2.59	0.03	6.01		AT1G23710	35.2	not assigned.unknown	unknown protein | chr1:8385251-8386426 FORWARD	Protein of unknown function (DUF1645)	EST gb
Csa03g027530		-1.90743	4.23059e-05	-3.7514		4.87	0.02	29.21		AT1G23710	35.2	not assigned.unknown	unknown protein | chr1:8385251-8386426 FORWARD	Protein of unknown function (DUF1645)	EST gb
Csa17g033640		-1.47362	6.57528e-05	-2.77717		2.22	0.04	4.67		AT1G27110	35.2	not assigned.unknown	binding | chr1:9412820-9417504 REVERSE	Tetratricopeptide repeat (TPR)-like superfamily protein	tetratricopeptide repeat 38-like
Csa14g037200		-1.42226	0.000117355	-2.68005		3.24	0.03	9.43		AT1G29640	35.2	not assigned.unknown	unknown protein | chr1:10355703-10356482 REVERSE	Protein of unknown function	PREDICTED: uncharacterized protein LOC104741550
Csa14g045540		-3.14311	0.0117355	-8.83429		5.11	0.03	34.65		AT1G35210	35.2	not assigned.unknown	unknown protein | chr1:12896652-12897402 REVERSE	unknown protein	PREDICTED: uncharacterized protein LOC104742030
Csa07g029380		-3.93629	1.40937e-09	-15.3088		4.06	0.03	16.68		AT1G65510	35.2	not assigned.unknown	unknown protein | chr1:24359453-24360081 FORWARD	unknown protein	PREDICTED: uncharacterized protein LOC104701151
Csa07g036680		-1.66941	0.0142836	-3.18085		2.5	0.04	5.64		AT1G69900	35.2	not assigned.unknown	FUNCTIONS IN: molecular_function unknown; INVOLVED IN: biological_process unknown; LOCATED IN: cellular_component unknown; CONTAINS InterPro DOMAIN/s: Protein of unknown function DUF569 (InterPro:IPR007679), Actin_cross-linking (InterPro:IPR008999); BEST Arabidopsis thaliana protein match is: unknown protein (TAIR:AT1G27100.1); Has 142 Blast hits to 77 proteins in 8 species: Archae - 0; Bacteria …	Actin cross-linking protein	Actin cross-linking
Csa16g036630		-1.02941	0.0313127	-2.0412		3.77	0.03	13.61		AT1G73810	35.2	not assigned.unknown	unknown protein | chr1:27752400-27755297 REVERSE	Core-2/I-branching beta-1	Core-2 I-branching beta-1,6-N-acetylglucosaminyltransferase family
Csa07g048190		-2.15037	0.00042582	-4.43941		3.97	0.03	15.72		AT1G76600	35.2	not assigned.unknown	unknown protein | chr1:28746888-28747845 FORWARD	unknown protein	poly polymerase
Csa16g040760		-2.4893	7.19125e-06	-5.61505		4.71	0.02	26.2		AT1G76600	35.2	not assigned.unknown	unknown protein | chr1:28746888-28747845 FORWARD	unknown protein	poly polymerase
Csa09g081350		-2.86874	6.68224e-06	-7.30425		4.47	0.02	22.13		AT1G76600	35.2	not assigned.unknown	unknown protein | chr1:28746888-28747845 FORWARD	unknown protein	poly polymerase
Csa09g086040		-1.26941	0.0266915	-2.41064		4.43	0.02	21.53		AT2G21640	35.2	not assigned.unknown	Encodes a protein of unknown function that is a marker for oxidative stress response. | chr2:9254459-9255625 FORWARD	Putative Protein	PREDICTED: uncharacterized protein LOC104713615
Csa16g044060		-5.2249	0.00718704	-37.3982		5.34	0.03	40.55		AT2G22320	35.2	not assigned.unknown	unknown protein | chr2:9480105-9480440 FORWARD	unknown protein	PREDICTED: uncharacterized protein LOC104751873
Csa07g053310		-4.64936	2.5403e-08	-25.0956		6.6	0.02	97.01		AT2G23270	35.2	not assigned.unknown	unknown protein | chr2:9903215-9903845 FORWARD	unknown protein	PREDICTED: uncharacterized protein LOC104702857
Csa07g056480		-2.12886	0.00991619	-4.37373		4.98	0.03	31.48		AT2G25460	35.2	not assigned.unknown	FUNCTIONS IN: molecular_function unknown; INVOLVED IN: biological_process unknown; LOCATED IN: cellular_component unknown; EXPRESSED IN: male gametophyte, root, carpel, stamen; EXPRESSED DURING: M germinated pollen stage, 4 anthesis; CONTAINS InterPro DOMAIN/s: C2 calcium-dependent membrane targeting (InterPro:IPR000008); BEST Arabidopsis thaliana protein match is: unknown protein (TAIR:AT5G04860…	CONTAINS InterPro DOMAIN/s: C2 calcium-dependent membrane targeting (InterPro:IPR000008)	EEIG1 EHBP1 amino-terminal domain
Csa05g018080		-4.30945	1.09156e-06	-19.8278		8.04	0.02	263.86		AT2G36020	35.2	not assigned.unknown	Symbols: HVA22J | HVA22J (HVA22-LIKE PROTEIN J) | chr2:15123154-15125588 REVERSE	HVA22-like protein J	HVA22 j
Csa04g049470		-6.07994	0.00013809	-67.6463		6.13	0.02	70.27		AT2G36020	35.2	not assigned.unknown	Symbols: HVA22J | HVA22J (HVA22-LIKE PROTEIN J) | chr2:15123154-15125588 REVERSE	HVA22-like protein J	HVA22 j
Csa05g015040		-4.375	1.30062e-06	-20.7494		7.25	0.02	152.25		AT2G38790	35.2	not assigned.unknown	unknown protein | chr2:16214189-16215264 REVERSE	unknown protein	PREDICTED: uncharacterized protein LOC104785617
Csa04g052680		-4.64197	3.50761e-07	-24.9673		6.24	0.02	75.8		AT2G38790	35.2	not assigned.unknown	unknown protein | chr2:16214189-16215264 REVERSE	unknown protein	PREDICTED: uncharacterized protein LOC104782329
Csa06g042710		-4.65021	3.0161e-08	-25.1104		7.99	0.02	254.63		AT2G38790	35.2	not assigned.unknown	unknown protein | chr2:16214189-16215264 REVERSE	unknown protein	PREDICTED: uncharacterized protein LOC104792692
Csa05g006010		-2.71279	2.5315e-05	-6.55589		2.83	0.04	7.11		AT2G44240	35.2	not assigned.unknown	unknown protein | chr2:18289824-18292345 FORWARD	Protein of Unknown Function (DUF239)	NEP-interacting (DUF239)
Csa15g017530		-1.80867	0.0425721	-3.50318		5.83	0.03	56.91		AT3G13433	35.2	not assigned.unknown	unknown protein | chr3:4374236-4374712 FORWARD	Putative Protein	PREDICTED: uncharacterized protein LOC104765127
Csa01g016400		-4.13222	2.20739e-06	-17.5357		3.83	0.04	14.22		AT3G13950	35.2	not assigned.unknown	unknown protein | chr3:4604149-4605425 FORWARD	unknown protein	PREDICTED: uncharacterized protein LOC104745663
Csa15g031940		-1.80473	0.017753	-3.49364		7.32	0.02	159.65		AT3G21520	35.2	not assigned.unknown	unknown protein | chr3:7581959-7582793 FORWARD	DUF679 domain membrane protein 1	transmembrane (DUF679 domain membrane 1)
Csa01g024630		-2.87293	0.000920868	-7.3255		6.88	0.02	117.93		AT3G21520	35.2	not assigned.unknown	unknown protein | chr3:7581959-7582793 FORWARD	DUF679 domain membrane protein 1	transmembrane (DUF679 domain membrane 1)
Csa15g051630		-1.73938	0.0427157	-3.33893		5.37	0.03	41.4		AT3G24780	35.2	not assigned.unknown	FUNCTIONS IN: molecular_function unknown; INVOLVED IN: biological_process unknown; LOCATED IN: chloroplast; EXPRESSED IN: 19 plant structures; EXPRESSED DURING: 7 growth stages; CONTAINS InterPro DOMAIN/s: Uncharacterized conserved protein UCP015417, vWA (InterPro:IPR011205), von Willebrand factor, type A (InterPro:IPR002035); BEST Arabidopsis thaliana protein match is: unknown protein (TAIR:AT5G…	Uncharacterised conserved protein UCP015417	Uncharacterized conserved vWA
Csa09g052150		-3.52787	0.00116526	-11.5344		7.81	0.02	223.66		AT3G49540	35.2	not assigned.unknown	unknown protein | chr3:18365678-18366565 FORWARD	unknown protein	neurofilament heavy polypeptide-like
Csa09g064270		-7.28871	5.86043e-05	-156.358		7.38	0.02	166.23		AT3G54520	35.2	not assigned.unknown	unknown protein | chr3:20183560-20185200 REVERSE	unknown protein	PREDICTED: uncharacterized protein LOC104712054
Csa12g028030		-1.02998	0.0172093	-2.04199		6.45	0.02	87.35		AT4G25200	35.2	not assigned.unknown	Symbols: ATHSP23.6-MITO | ATHSP23.6-MITO (MITOCHONDRION-LOCALIZED SMALL HEAT SHOCK PROTEIN 23.6) | chr4:12917017-12918053 FORWARD	mitochondrion-localized small heat shock protein 23.6	kDa heat shock mitochondrial
Csa10g009980		-1.34744	0.00446177	-2.54459		3.03	0.03	8.18		AT4G32480	35.2	not assigned.unknown	unknown protein | chr4:15676404-15677973 FORWARD	Protein of unknown function (DUF506)	sugar phosphate (DUF506)
Csa12g013540		-1.67038	1.37888e-05	-3.183		2.42	0.03	5.36		AT4G32480	35.2	not assigned.unknown	unknown protein | chr4:15676404-15677973 FORWARD	Protein of unknown function (DUF506)	sugar phosphate (DUF506)
Csa08g059270		-1.78275	3.64716e-05	-3.44081		2.04	0.05	4.1		AT5G05190	35.2	not assigned.unknown	unknown protein | chr5:1541521-1544137 FORWARD	Protein of unknown function (DUF3133)	ENHANCED DISEASE RESISTANCE 4-like
Csa20g013070		-2.51982	0.0337208	-5.73512		6.22	0.02	74.29		AT5G09876	35.2	not assigned.unknown	unknown protein | chr5:3079987-3080435 FORWARD	unknown protein	PREDICTED: uncharacterized protein LOC104769179
Csa13g011580		-3.40693	0.0067667	-10.6069		4.34	0.04	20.19		AT5G09876	35.2	not assigned.unknown	unknown protein | chr5:3079987-3080435 FORWARD	unknown protein	PREDICTED: uncharacterized protein LOC104734988
Csa20g018570		-4.3584	5.0216e-22	-20.512		6.85	0.02	115.41		AT5G13210	35.2	not assigned.unknown	CONTAINS InterPro DOMAIN/s: Uncharacterized conserved protein UCP015417, vWA (InterPro:IPR011205), von Willebrand factor, type A (InterPro:IPR002035); BEST Arabidopsis thaliana protein match is: unknown protein (TAIR:AT3G24780.1); Has 250 Blast hits to 233 proteins in 28 species: Archae - 0; Bacteria - 8; Metazoa - 0; Fungi - 23; Plants - 45; Viruses - 15; Other Eukaryotes - 159 (source: NCBI BLi…	Uncharacterised conserved protein UCP015417	Uncharacterized conserved vWA
Csa08g005090		-4.46815	4.59631e-26	-22.1334		7.6	0.02	193.69		AT5G13210	35.2	not assigned.unknown	CONTAINS InterPro DOMAIN/s: Uncharacterized conserved protein UCP015417, vWA (InterPro:IPR011205), von Willebrand factor, type A (InterPro:IPR002035); BEST Arabidopsis thaliana protein match is: unknown protein (TAIR:AT3G24780.1); Has 250 Blast hits to 233 proteins in 28 species: Archae - 0; Bacteria - 8; Metazoa - 0; Fungi - 23; Plants - 45; Viruses - 15; Other Eukaryotes - 159 (source: NCBI BLi…	Uncharacterised conserved protein UCP015417	Uncharacterized conserved vWA
Csa08g006790		-2.67686	0.00098351	-6.39464		5.79	0.02	55.42		AT5G14730	35.2	not assigned.unknown	unknown protein | chr5:4756218-4757657 FORWARD	unknown protein	PREDICTED: uncharacterized protein LOC104705750
Csa08g015760		-2.10154	0.000736426	-4.29167		3.82	0.03	14.13		AT5G22530	35.2	not assigned.unknown	unknown protein | chr5:7480527-7481194 FORWARD	Putative Protein	hypothetical protein AXX17_AT5G21880
Csa13g026070		-5.53627	0.00153551	-46.4071		3.73	0.05	13.29		AT5G22540	35.2	not assigned.unknown	unknown protein | chr5:7481478-7482953 REVERSE	Plant protein of unknown function (DUF247)	UPF0481 At3g47200-like
Csa20g048530		-2.09913	0.00868596	-4.28451		4.35	0.03	20.44		AT5G25260	35.2	not assigned.unknown	FUNCTIONS IN: molecular_function unknown; INVOLVED IN: biological_process unknown; LOCATED IN: plasma membrane; EXPRESSED IN: cultured cell; CONTAINS InterPro DOMAIN/s: Band 7 protein (InterPro:IPR001107); BEST Arabidopsis thaliana protein match is: unknown protein (TAIR:AT5G25250.1); Has 4214 Blast hits to 3442 proteins in 652 species: Archae - 14; Bacteria - 1365; Metazoa - 1204; Fungi - 198; P…	SPFH/Band 7/PHB domain-containing membrane-associated protein family	flotillin 2
Csa08g022910		-3.14872	6.12584e-07	-8.86871		4.62	0.03	24.65		AT5G25260	35.2	not assigned.unknown	FUNCTIONS IN: molecular_function unknown; INVOLVED IN: biological_process unknown; LOCATED IN: plasma membrane; EXPRESSED IN: cultured cell; CONTAINS InterPro DOMAIN/s: Band 7 protein (InterPro:IPR001107); BEST Arabidopsis thaliana protein match is: unknown protein (TAIR:AT5G25250.1); Has 4214 Blast hits to 3442 proteins in 652 species: Archae - 14; Bacteria - 1365; Metazoa - 1204; Fungi - 198; P…	SPFH/Band 7/PHB domain-containing membrane-associated protein family	flotillin 2
Csa12g077480		-1.16143	0.0314935	-2.23679		1.97	0.05	3.91		AT5G41100	35.2	not assigned.unknown	FUNCTIONS IN: molecular_function unknown; INVOLVED IN: biological_process unknown; LOCATED IN: plasma membrane; EXPRESSED IN: 23 plant structures; EXPRESSED DURING: 13 growth stages; BEST Arabidopsis thaliana protein match is: hydroxyproline-rich glycoprotein family protein (TAIR:AT3G26910.2); Has 1264 Blast hits to 964 proteins in 165 species: Archae - 2; Bacteria - 75; Metazoa - 445; Fungi - 22…	FUNCTIONS IN: molecular_function unknown	hydroxyproline-rich glyco family
Csa20g073470		-2.6344	0.00187182	-6.20918		3.61	0.04	12.22		AT5G44990	35.2	not assigned.unknown	FUNCTIONS IN: molecular_function unknown; INVOLVED IN: biological_process unknown; LOCATED IN: cellular_component unknown; EXPRESSED IN: stem; CONTAINS InterPro DOMAIN/s: Glutathione S-transferase, predicted (InterPro:IPR016639), Glutathione S-transferase, C-terminal-like (InterPro:IPR010987), Glutathione S-transferase/chloride channel, C-terminal (InterPro:IPR017933), Thioredoxin-like fold (Inte…	Glutathione S-transferase family protein	Glutathione S-transferase family
Csa20g080750		-1.09992	0.0176365	-2.14343		5.63	0.02	49.48		AT5G46600	35.2	not assigned.unknown	unknown protein | chr5:18907671-18910838 REVERSE	Aluminium activated malate transporter family protein	aluminum activated malate transporter family
Csa11g091090		-3.80156	9.95676e-06	-13.9438		7.82	0.02	225.2		AT5G57510	35.2	not assigned.unknown	unknown protein | chr5:23289164-23289556 REVERSE	unknown protein	cotton fiber
Csa02g062000		-1.91224	0.0480506	-3.76392		6.3	0.02	78.9		AT5G57510	35.2	not assigned.unknown	unknown protein | chr5:23289164-23289556 REVERSE	unknown protein	cotton fiber
Csa18g042080		-2.73196	8.35376e-06	-6.64358		5.57	0.02	47.67		AT5G66480	35.2	not assigned.unknown	unknown protein | chr5:26544541-26546986 REVERSE	unknown protein	bacteriophage N4 adsorption B
Csa02g076290		-2.79474	0.00504679	-6.93907		4.47	0.04	22.19		AT5G66480	35.2	not assigned.unknown	unknown protein | chr5:26544541-26546986 REVERSE	unknown protein	bacteriophage N4 adsorption B
Genes with orthologues in plants other than A. thaliana
Csa15g007330		-6.15582	2.4022e-05	-71.2995										AGAMOUS-like 80	agamous-like MADS-box AGL80
Csa14g014980		-5.59967	8.14593e-27	-48.4919										D7MXN8 (Predicted protein)	proline-rich 36-like
Csa09g083890		-5.32435	0.00153436	-40.0672										Putative Protein	PREDICTED: uncharacterized protein LOC104708040
Csa07g003450		-5.29167	0.00252376	-39.1698										RING/U-box superfamily protein	U-box domain-containing 36-like
Csa20g026400		-5.1242	0.0107443	-34.877										NAC domain containing protein 88	NAC domain-containing 30-like
Csa12g033490		-4.79002	1.51211e-06	-27.6655										cysteine-rich RLK (RECEPTOR-like protein kinase) 10	cysteine-rich receptor kinase 10 isoform X1	EC:2.7.11	Transferring phosphorus-containing groups
Csa02g055430		-4.36453	0.00334089	-20.5994										F-box/RNI-like superfamily protein	F-box LRR-repeat At4g00320
Csa06g038370		-3.75256	2.66957e-08	-13.4782										cyclic nucleotide-gated channels	cyclic nucleotide-gated channel 12
Csa19g044900		-3.75201	7.89683e-06	-13.4731										pathogenesis-related gene 1	pathogenesis-related 1
Csa06g011400		-3.29053	1.30062e-06	-9.78472										HXXXD-type acyl-transferase family protein	HXXXD-type acyl-transferase family
Csa11g044470		-3.2681	4.32259e-07	-9.63374										GDSL-like Lipase/Acylhydrolase superfamily protein	GDSL esterase lipase At5g33370	EC:3.1.1.1	Carboxylesterase
Csa07g015450		-3.26506	0.00696132	-9.61351										Protein kinase superfamily protein	mitogen-activated kinase kinase kinase ANP1-like
Csa11g074010		-3.22389	0.00735021	-9.34301										Putative Protein	serine threonine- kinase CCR4	EC:2.7.11	Transferring phosphorus-containing groups
Csa08g048490		-3.16382	0.042029	-8.96199										cysteine-rich RLK (RECEPTOR-like protein kinase) 39	cysteine-rich receptor kinase 39	EC:2.7.11	Transferring phosphorus-containing groups
Csa06g011420		-2.93077	2.53519e-05	-7.62518										cytochrome P450	cytochrome P450 705A20-like	EC:1.14.21;EC:1.14.13	Acting on paired donors, with incorporation or reduction of molecular oxygen. The oxygen incorporated need not be derived from O(2);Acting on paired donors, with incorporation or reduction of molecular oxygen. The oxygen incorporated need not be derived from O(2)
Csa14g046630		-2.75205	0.00320573	-6.73672										Putative Protein	pre-mRNA-splicing factor CWC21-like isoform X1
Csa07g063630		-2.74537	7.36467e-07	-6.70564										Disease resistance protein (TIR-NBS-LRR class) family	disease resistance RML1B-like
Csa09g022560		-2.73584	0.0131056	-6.66147										HXXXD-type acyl-transferase family protein	BAHD acyltransferase At5g47980-like
Csa13g048280		-2.62693	0.0364509	-6.1771										methyl-CPG-binding domain 1	methyl- -binding domain-containing 1-like
Csa19g015030		-2.45635	0.0404106	-5.48825										receptor like protein 35	receptor 12
Csa07g046490		-2.43339	3.30512e-05	-5.4016										pathogenesis-related gene 5	pathogenesis-related 5-like	EC:3.2.1.14	Chitinase
Csa02g012680		-2.31771	0.000146719	-4.9854										cysteine-rich RLK (RECEPTOR-like protein kinase) 37	cysteine-rich receptor kinase 37	EC:2.7.11	Transferring phosphorus-containing groups
Csa00395s010		-2.29753	3.30776e-07	-4.91616										putative pentacyclic triterpene synthase 3	pentacyclic triterpene synthase 3	EC:5.4.99	Intramolecular transferases
Csa11g057500		-2.2888	0.0155967	-4.88649										RING/U-box superfamily protein	probable E3 ubiquitin- ligase rbrA
Csa06g011440		-2.27144	0.000803298	-4.82805										HXXXD-type acyl-transferase family protein	BAHD acyltransferase At5g47980-like
Csa11216s010		-2.21065	0.0139609	-4.62883										HAD superfamily	acid phosphatase 1-like	EC:3.1.3.41;EC:3.1.3.2	4-nitrophenylphosphatase;Acid phosphatase
Csa09g050260		-2.20577	0.0151137	-4.61321										disease resistance protein (TIR-NBS-LRR class)	probable disease resistance RPP1
Csa15g072230		-2.16073	3.83447e-05	-4.4714										NAD(P)H dehydrogenase B4	external alternative NAD(P)H-ubiquinone oxidoreductase mitochondrial	EC:1.6.99.3	NADH dehydrogenase
Csa09g087570		-2.14273	0.0168144	-4.41598										heavy metal atpase 1	probable cadmium zinc-transporting ATPase chloroplastic	EC:3.6.3.46;EC:3.6.1.3;EC:3.6.3.8;EC:3.6.3.3;EC:3.6.1.15;EC:3.6.3.4;EC:3.6.3.5	Cadmium-transporting ATPase;Adenosinetriphosphatase;Calcium-transporting ATPase;Cadmium-exporting ATPase;Nucleoside-triphosphate phosphatase;Cu(2+)-exporting ATPase;Zinc-exporting ATPase
Csa05g038500		-2.12696	0.0313127	-4.36797										alpha carbonic anhydrase 2	alpha carbonic anhydrase 2-like	EC:4.2.1.1	Carbonic anhydrase
Csa00545s050		-2.05183	0.000499863	-4.14632										cysteine-rich RLK (RECEPTOR-like protein kinase) 37	cysteine-rich receptor kinase 37	EC:2.7.11	Transferring phosphorus-containing groups
Csa13g052300		-2.03086	0.0140375	-4.0865										cysteine-rich RLK (RECEPTOR-like protein kinase) 38	cysteine-rich receptor kinase 38	EC:2.7.11	Transferring phosphorus-containing groups
Csa20g002550		-2.02342	0.00206421	-4.06547										heat shock cognate protein 70-1	probable mediator of RNA polymerase II transcription subunit 37c
Csa16g037680		-1.94065	0.00130518	-3.83879										cysteine-rich RLK (RECEPTOR-like protein kinase) 10	cysteine-rich receptor kinase 10	EC:2.7.11.25;EC:2.7.11	Mitogen-activated protein kinase kinase kinase;Transferring phosphorus-containing groups
Csa02048s010		-1.91871	0.0102602	-3.78084										Transmembrane amino acid transporter family protein	lysine histidine transporter-like 4
Csa01g035390		-1.88458	0.0119888	-3.69246										basic pathogenesis-related protein 1	pathogenesis-related 1
Csa06g013010		-1.82437	3.44032e-08	-3.54153										Methylenetetrahydrofolate reductase family protein	proline dehydrogenase mitochondrial	EC:1.5.1.12;EC:1.5.99.8	Acting on the CH-NH group of donors;Acting on the CH-NH group of donors
Csa12g020890		-1.77845	0.00148638	-3.43058										Heat shock protein HSP20/alpha crystallin family	Heat shock HSP20 alpha crystallin family
Csa00478s010		-1.77433	6.43919e-06	-3.42078										Methylenetetrahydrofolate reductase family protein	proline dehydrogenase mitochondrial	EC:1.5.1.12;EC:1.5.99.8	Acting on the CH-NH group of donors;Acting on the CH-NH group of donors
Csa17g072790		-1.76986	0.0375175	-3.41021										unknown protein	PREDICTED: uncharacterized protein LOC104758027
Csa19g014780		-1.75064	0.0412142	-3.36507										receptor like protein 35	receptor 12
Csa12g036930		-1.74327	5.89508e-05	-3.34792										cysteine-rich RLK (RECEPTOR-like protein kinase) 28	At4g21400p	EC:2.7.11	Transferring phosphorus-containing groups
Csa06g011430		-1.73908	4.77661e-05	-3.33823										cytochrome P450	cytochrome family subfamily polypeptide 2	EC:1.14.13	Acting on paired donors, with incorporation or reduction of molecular oxygen. The oxygen incorporated need not be derived from O(2)
Csa13g028730		-1.7042	1.14261e-06	-3.25847										Lipase class 3-related protein	GDSL esterase lipase At4g10955-like
Csa18g004030		-1.6927	0.0269761	-3.23262										peptide transporter 3	NRT1 PTR FAMILY
Csa11g069630		-1.58382	0.0270843	-2.99762										Putative Protein	---NA---
Csa17g092940		-1.5771	0.0257564	-2.98369										receptor like protein 7	receptor 12
Csa18g020490		-1.55857	0.000980581	-2.94561										Putative Protein	---NA---
Csa02g053330		-1.46932	8.83614e-06	-2.76891										Ribosomal protein L6 family protein	60S ribosomal L6
Csa10g013910		-1.44097	0.0474171	-2.71503										HXXXD-type acyl-transferase family protein	uncharacterized acetyltransferase At3g50280-like
Csa07g049730		-1.42735	2.10584e-08	-2.68952										Ankyrin repeat family protein	Ankyrin repeat family
Csa19g004620		-1.40744	0.00827845	-2.65266										Disease resistance protein (CC-NBS-LRR class) family	probable disease resistance At5g66900
Csa11g013110		-1.38358	0.0163386	-2.60914										xyloglucan endotransglucosylase/hydrolase 19	probable xyloglucan endotransglucosylase hydrolase 18	EC:2.4.1.207;EC:3.2.1.151	Xyloglucan:xyloglucosyl transferase;Xyloglucan-specific endo-beta-1,4-glucanase
[truncated: 118 more rows]

## Sheet: Common Genes
Category: Common differentially-regulated genes in shoots of C. sativa relative to wild-type control in response to salinity stress (15 dSm-1).
[truncated: 158 more rows]
